# Supplementary material for: 2,6-Dichloro­phenyl 4-methyl­benzoate
Source: Acta Crystallogr Sect E Struct Rep Online. 2008 Apr 16;64(Pt 5):o843. doi: 10.1107/S1600536808009616 (PMC2961242; doi:10.1107/S1600536808009616)
Supplement: Supplementary file 2 [file e-64-0o843-Isup2.hkl]

# 
# h,k,l, Fc-squared, Fo-squared, sigma(Fo-squared) and status flag 
# 
data_I
_shelx_title ' E46 P21/N' 
_shelx_refln_list_code          4 
_shelx_F_calc_maximum      180.48 
_exptl_crystal_F_000       576.00 
_reflns_d_resolution_high  0.8378 
 
loop_ 
 _symmetry_equiv_pos_as_xyz 
 'x, y, z' 
 '-x+1/2, y+1/2, -z+1/2' 
 '-x, -y, -z' 
 'x-1/2, -y-1/2, z-1/2' 
 
_cell_length_a     9.5688 
_cell_length_b    11.1370 
_cell_length_c    13.1947 
_cell_angle_alpha  90.000 
_cell_angle_beta  108.898 
_cell_angle_gamma  90.000 
 
_shelx_F_squared_multiplier     1.000 
 
loop_ 
 _refln_index_h 
 _refln_index_k 
 _refln_index_l 
 _refln_F_squared_calc 
 _refln_F_squared_meas 
 _refln_F_squared_sigma 
 _refln_observed_status 
   2   0   0     2418.69     2809.84    182.23 o 
   4   0   0     5729.16     7218.98     29.27 o 
   6   0   0      698.60      896.56      8.53 o 
   8   0   0       60.72       69.67      2.10 o 
  10   0   0        0.38        1.88      0.81 o 
   1   1   0     1543.26     1724.41     33.98 o 
   2   1   0      125.66      154.86      6.20 o 
   3   1   0     6910.47     6457.35     26.36 o 
   4   1   0      685.89      869.92      6.92 o 
   5   1   0        1.97        1.88      0.75 o 
   6   1   0       37.10       38.06      1.44 o 
   7   1   0       10.70       15.57      1.32 o 
   8   1   0       33.25       30.37      1.54 o 
   9   1   0        3.00        5.67      0.97 o 
  10   1   0       17.33       16.35      1.16 o 
   0   2   0     5215.05     4932.09     37.45 o 
   1   2   0      423.70      418.72      8.18 o 
   2   2   0     2546.18     2884.61     82.98 o 
   3   2   0     1172.26     1278.07      8.26 o 
   4   2   0      749.58      991.59      8.12 o 
   5   2   0       52.06       38.97      1.35 o 
   6   2   0      271.57      302.08      5.44 o 
   7   2   0      509.87      525.91      7.35 o 
   8   2   0        0.19        0.69      1.69 o 
   9   2   0       32.40       31.16      1.44 o 
  10   2   0       16.95       19.39      1.16 o 
   1   3   0       30.81       27.76      0.60 o 
   2   3   0     1368.54     1454.92      5.73 o 
   3   3   0      427.69      501.99      4.86 o 
   4   3   0       20.86       23.41      0.97 o 
   5   3   0     1293.90     1380.70     11.15 o 
   6   3   0      395.86      385.63      6.35 o 
   7   3   0      213.55      221.71      5.17 o 
   8   3   0      174.79      153.85      4.44 o 
   9   3   0        9.58        5.95      1.13 o 
  10   3   0       34.71       43.39      1.50 o 
   0   4   0        2.89        3.44      0.50 o 
   1   4   0      442.16      404.80      2.72 o 
   2   4   0      264.04      253.65      3.39 o 
   3   4   0      144.64      206.82      3.25 o 
   4   4   0     1060.54     1145.24      9.29 o 
   5   4   0       46.09       60.62      1.91 o 
   6   4   0        0.14        0.38      1.57 o 
   7   4   0        1.59        4.01      1.10 o 
   8   4   0      136.42      125.15      3.46 o 
   9   4   0       19.60       13.97      1.13 o 
  10   4   0        0.42        1.66      0.72 o 
   1   5   0       40.89       31.19      0.70 o 
   2   5   0        0.81        2.96      0.47 o 
   3   5   0       49.23       60.90      1.85 o 
   4   5   0      183.42      183.93      3.75 o 
   5   5   0      607.69      629.25      7.64 o 
   6   5   0       80.02       78.57      2.39 o 
   7   5   0      426.45      412.85      7.01 o 
   8   5   0       51.64       46.13      1.69 o 
   9   5   0        0.17        0.78      1.10 o 
  10   5   0        5.43        6.98      0.66 o 
   0   6   0      523.38      462.60      5.24 o 
   1   6   0     1311.76     1278.11      6.71 o 
   2   6   0       13.05        7.08      0.59 o 
   3   6   0        8.06        6.33      0.81 o 
   4   6   0      326.83      324.15      5.38 o 
   5   6   0      186.25      191.46      4.38 o 
   7   6   0       26.69       21.78      1.44 o 
   8   6   0       55.07       46.55      1.79 o 
   9   6   0       20.49       19.62      1.10 o 
   1   7   0       65.05       58.18      1.27 o 
   2   7   0      906.47      878.39     16.91 o 
   3   7   0        1.27        3.44      0.81 o 
   4   7   0       12.01       14.35      1.10 o 
   5   7   0       84.97       87.25      2.64 o 
   6   7   0      868.83      903.40     10.29 o 
   7   7   0       45.20       45.12      1.72 o 
   8   7   0       36.75       36.27      1.47 o 
   9   7   0       28.72       26.40      1.03 o 
   0   8   0      836.00      766.05      8.63 o 
   1   8   0        0.83        5.60      2.87 o 
   2   8   0      254.42      260.80      5.11 o 
   3   8   0       55.81       55.93      1.82 o 
   4   8   0       36.05       38.06      1.63 o 
   5   8   0       58.87       55.68      1.88 o 
   6   8   0        0.02        0.19      1.57 o 
   7   8   0       47.67       50.90      1.72 o 
   8   8   0        0.29       -0.31      1.13 o 
   1   9   0      180.78      177.92      3.18 o 
   2   9   0       75.86       84.34      2.54 o 
   3   9   0      460.15      455.88      7.30 o 
   4   9   0        5.87        4.10      1.16 o 
   5   9   0       10.79       15.47      1.22 o 
   6   9   0       56.52       51.98      1.85 o 
   7   9   0       12.19       12.66      1.00 o 
   0  10   0      526.98      581.71      8.43 o 
   1  10   0        1.43        1.73      1.28 o 
   2  10   0      292.98      307.94      6.13 o 
   3  10   0        6.55        6.58      1.03 o 
   4  10   0        8.49        8.96      1.10 o 
   5  10   0        2.06        2.57      1.03 o 
   6  10   0      131.21      133.76      3.33 o 
   7  10   0       25.29       23.35      1.00 o 
   1  11   0        0.64        0.54      1.13 o 
   2  11   0       27.85       32.03      1.44 o 
   3  11   0       19.24       19.58      1.35 o 
   4  11   0        5.98        6.61      1.00 o 
   5  11   0        8.60        8.46      0.88 o 
   6  11   0       14.79       18.80      0.94 o 
   0  12   0       91.48      111.09      3.33 o 
   1  12   0       15.57       21.73      0.93 o 
   2  12   0        0.45       -0.66      1.25 o 
   3  12   0       16.53       20.43      1.03 o 
   4  12   0        1.53       -0.22      1.00 o 
   1  13   0        0.96        1.06      0.56 o 
   2  13   0       19.99       22.59      0.94 o 
 -11   0   1        1.01       -0.69      0.85 o 
  -9   0   1        1.93        3.91      1.10 o 
  -7   0   1       32.21       29.56      1.44 o 
  -5   0   1     2361.26     2755.84     15.07 o 
  -3   0   1     3912.83     4951.11     20.14 o 
  -1   0   1      643.63      706.23     20.45 o 
   1   0   1     4258.77     3402.34     42.79 o 
   3   0   1      249.79      277.67      3.05 o 
   5   0   1      428.29      505.71      5.54 o 
   7   0   1       47.51       50.80      1.63 o 
   9   0   1        1.39        0.09      1.19 o 
 -10   1   1       23.71       22.34      1.22 o 
  -9   1   1       80.31       70.69      2.29 o 
  -8   1   1      393.47      444.12      6.88 o 
  -7   1   1        2.63        4.95      1.10 o 
  -6   1   1      508.40      677.67      7.59 o 
  -5   1   1     2970.76     3744.07     19.28 o 
  -4   1   1     2004.32     2283.05     12.51 o 
  -3   1   1       63.81       83.19      1.76 o 
  -2   1   1     4283.36     4385.28    353.30 o 
  -1   1   1     9745.03    11017.53    518.48 o 
   0   1   1     3542.82     3285.38     77.88 o 
   1   1   1     2338.49     2365.06     70.65 o 
   2   1   1       10.88       13.12      0.37 o 
   3   1   1        3.07        6.20      0.53 o 
   4   1   1       84.21       79.30      2.17 o 
   5   1   1      636.56      787.20      7.47 o 
   6   1   1       14.46       12.69      0.97 o 
   7   1   1        5.38        8.11      1.19 o 
   8   1   1       65.15       68.02      1.91 o 
   9   1   1       56.95       53.83      1.79 o 
  10   1   1       35.04       33.64      1.22 o 
 -10   2   1        0.42       -0.69      1.28 o 
  -9   2   1        1.69        1.94      0.94 o 
  -8   2   1       59.32       66.72      2.01 o 
  -7   2   1      807.95      812.13      9.22 o 
  -6   2   1      501.96      587.20      7.39 o 
  -5   2   1     1062.93     1165.96      9.46 o 
  -4   2   1      193.22      222.97      3.54 o 
  -3   2   1      290.03      347.64      3.85 o 
  -2   2   1     1611.71     1806.21      6.35 o 
  -1   2   1        8.99       13.05      0.97 o 
   0   2   1     1944.74     1789.37     16.74 o 
   1   2   1      104.07      123.94      6.13 o 
   2   2   1     3295.27     3464.79     21.92 o 
   3   2   1      339.39      407.40      3.95 o 
   4   2   1      179.07      295.56      4.04 o 
   5   2   1       27.07       25.17      1.22 o 
   6   2   1      497.30      492.96      6.97 o 
   7   2   1     1020.69     1036.75     10.73 o 
   8   2   1      102.78       94.39      3.02 o 
   9   2   1       29.96       27.05      1.38 o 
  10   2   1        1.52        3.07      0.81 o 
 -10   3   1       13.64       19.27      1.25 o 
  -9   3   1       55.52       49.09      1.79 o 
  -8   3   1        1.99        0.00      1.06 o 
  -7   3   1        9.24       10.18      1.19 o 
  -6   3   1       79.53       94.03      2.76 o 
  -5   3   1       19.72       23.78      1.13 o 
  -4   3   1      306.74      379.57      4.89 o 
  -3   3   1      894.82      974.39      7.30 o 
  -2   3   1      131.33      129.88      1.48 o 
  -1   3   1     3361.69     3393.11     15.01 o 
   0   3   1     1769.51     1609.89     17.79 o 
   1   3   1      891.32      837.24     11.79 o 
   2   3   1     2050.89     2037.36     19.62 o 
   3   3   1       83.39       92.17      2.07 o 
   4   3   1      911.98      999.37      7.92 o 
   5   3   1      514.27      503.63      6.22 o 
   6   3   1      217.90      211.20      4.83 o 
   7   3   1      131.31      116.39      3.52 o 
   8   3   1       18.24       18.17      1.44 o 
   9   3   1       55.40       57.22      1.82 o 
  10   3   1        4.88        6.86      0.85 o 
 -10   4   1       12.29       10.15      0.97 o 
  -9   4   1        1.56        0.09      1.38 o 
  -8   4   1        0.31       -1.60      1.60 o 
  -7   4   1       95.31       86.96      2.39 o 
  -6   4   1        3.05        6.61      0.94 o 
  -5   4   1        0.71        0.91      1.22 o 
  -4   4   1      160.81      202.10      3.72 o 
  -3   4   1     2680.10     2995.77     15.86 o 
  -2   4   1      802.53      888.83     12.20 o 
  -1   4   1     5379.14     5219.43     15.51 o 
   0   4   1      871.75      866.37     14.38 o 
   1   4   1      116.73      126.76      1.55 o 
   2   4   1      471.45      482.12     11.38 o 
   3   4   1     2996.84     3189.98     16.33 o 
   4   4   1      490.46      551.98      6.03 o 
   5   4   1      644.80      663.60      7.43 o 
   6   4   1        2.30       -0.47      1.57 o 
   7   4   1      330.27      292.04      5.95 o 
   8   4   1        3.18        2.41      1.06 o 
   9   4   1        7.15        6.58      0.97 o 
  10   4   1        5.27        6.26      0.75 o 
 -10   5   1        4.32        3.66      0.66 o 
  -9   5   1        8.54        5.32      0.91 o 
  -8   5   1       18.85       22.18      1.28 o 
  -7   5   1      295.68      287.15      5.75 o 
  -6   5   1      609.64      641.41      8.30 o 
  -5   5   1       18.86       16.54      1.16 o 
  -4   5   1      550.60      563.36      6.65 o 
  -3   5   1       16.24       13.35      0.85 o 
  -2   5   1      330.56      390.42      3.26 o 
  -1   5   1        6.48        9.18      0.67 o 
   0   5   1     3030.65     2802.35     82.75 o 
   1   5   1       46.43       45.13      0.93 o 
   2   5   1     4376.29     4430.00    199.62 o 
   3   5   1       91.94      116.46      2.80 o 
   4   5   1        7.85       18.42      1.00 o 
   5   5   1       42.58       40.73      1.44 o 
   6   5   1       65.35       84.90      2.48 o 
   7   5   1       70.54       67.41      1.95 o 
   8   5   1        1.88        1.32      0.94 o 
   9   5   1        1.38        0.97      0.75 o 
  -9   6   1        0.35        1.63      0.75 o 
  -8   6   1       77.83       82.15      2.35 o 
  -7   6   1       10.98        9.87      1.25 o 
  -6   6   1       52.71       51.25      1.82 o 
  -5   6   1       14.35       18.76      1.19 o 
  -4   6   1      293.99      299.73      5.16 o 
  -3   6   1      221.82      225.33      4.10 o 
  -2   6   1       39.42       50.20      1.09 o 
  -1   6   1     1356.52     1332.98     31.29 o 
   0   6   1       91.27       95.85      1.76 o 
   1   6   1      421.52      500.17     12.75 o 
   2   6   1      105.77       99.88      3.02 o 
   3   6   1      183.28      155.73      3.47 o 
   4   6   1       53.73       61.64      1.85 o 
   5   6   1       76.70       72.16      2.35 o 
   6   6   1        3.28       -0.28      1.66 o 
   7   6   1       60.50       59.67      1.88 o 
   8   6   1        0.21        0.50      1.22 o 
   9   6   1        1.62        2.13      0.66 o 
  -9   7   1        0.51        1.00      0.63 o 
  -8   7   1        5.50       -0.50      1.57 o 
  -7   7   1        9.57       14.60      1.19 o 
  -6   7   1       41.02       38.94      1.76 o 
  -5   7   1        2.56        4.51      1.00 o 
  -4   7   1       46.40       50.58      1.66 o 
  -3   7   1       12.57       10.84      0.97 o 
  -2   7   1       21.31       24.09      0.82 o 
  -1   7   1       52.95       66.23      3.78 o 
   0   7   1      246.71      228.78      7.44 o 
   1   7   1      318.08      283.50      8.47 o 
   2   7   1      335.03      310.42      9.01 o 
   3   7   1      152.69      152.95      3.81 o 
   4   7   1      104.20      101.73      2.95 o 
   5   7   1      145.32      134.34      3.46 o 
   6   7   1       45.71       45.34      1.82 o 
   7   7   1      145.51      136.84      3.93 o 
   8   7   1       55.55       50.35      1.60 o 
  -8   8   1        0.15       -1.16      1.16 o 
  -7   8   1        4.41        4.29      1.03 o 
  -6   8   1        0.39        0.19      1.50 o 
  -5   8   1      285.65      325.34      6.29 o 
  -4   8   1        2.50        2.66      0.91 o 
  -3   8   1      522.47      545.20      7.67 o 
  -2   8   1        0.22        0.53      1.53 o 
  -1   8   1        0.33       -0.23      0.81 o 
   0   8   1       10.09       13.91      0.74 o 
   1   8   1       77.09      107.30     13.44 o 
   2   8   1      203.32      200.05      4.54 o 
   3   8   1       28.88       28.65      1.44 o 
   4   8   1        0.30        2.35      0.91 o 
   5   8   1      351.09      366.57      6.46 o 
   6   8   1      210.55      204.12      4.79 o 
   7   8   1       80.97       85.65      2.51 o 
   8   8   1       26.55       26.61      1.10 o 
  -8   9   1       73.76       74.50      2.07 o 
  -7   9   1        1.01        0.91      0.97 o 
  -6   9   1       99.30      101.18      2.92 o 
  -5   9   1       11.18       15.07      1.19 o 
  -4   9   1       70.18       67.56      2.01 o 
  -3   9   1        0.39       -0.09      1.66 o 
  -2   9   1      545.11      543.41      7.90 o 
  -1   9   1       91.04       89.86      3.96 o 
   0   9   1        0.70       -1.10      2.13 o 
   1   9   1       80.68      101.67      2.13 o 
   2   9   1        9.07        9.80      1.22 o 
   3   9   1        0.08       -0.22      1.35 o 
   4   9   1       76.43       80.98      2.29 o 
   5   9   1       61.41       65.35      1.98 o 
   6   9   1       10.86       12.47      1.19 o 
   7   9   1       10.75        8.77      0.94 o 
  -7  10   1      115.66      129.73      2.77 o 
  -6  10   1        0.24        2.29      0.85 o 
  -5  10   1       90.93       96.38      2.86 o 
  -4  10   1       12.34       15.88      1.25 o 
  -3  10   1       11.59       18.32      1.35 o 
  -2  10   1      123.80      123.18      3.52 o 
  -1  10   1        6.23        6.32      0.85 o 
   0  10   1       72.93       83.13      1.89 o 
   1  10   1        0.47        0.43      1.33 o 
   2  10   1      137.09      133.39      3.99 o 
   3  10   1       11.57       11.78      1.13 o 
   4  10   1       31.23       29.56      1.44 o 
   5  10   1        0.20        0.16      1.41 o 
   6  10   1       27.94       29.15      1.29 o 
  -6  11   1        0.29        0.91      0.63 o 
  -5  11   1        8.78        7.33      0.91 o 
  -4  11   1       58.65       68.99      2.04 o 
  -3  11   1       33.09       38.18      1.60 o 
  -2  11   1        3.78        3.51      0.94 o 
  -1  11   1        6.22        7.36      0.74 o 
   0  11   1       58.63       58.86      1.28 o 
   1  11   1      378.39      410.90     12.17 o 
   2  11   1       26.40       23.41      1.54 o 
   3  11   1        0.33        2.19      0.88 o 
   4  11   1        2.16        3.10      0.85 o 
   5  11   1       95.95      101.09      2.80 o 
  -4  12   1        3.41        4.29      0.69 o 
  -3  12   1        4.52        3.29      0.85 o 
  -2  12   1        1.41        1.94      0.78 o 
  -1  12   1       11.47       11.47      0.78 o 
   0  12   1        0.43       -0.13      0.96 o 
   1  12   1       10.68       11.03      1.06 o 
   2  12   1        0.19       -0.06      1.25 o 
   3  12   1       19.26       19.80      1.13 o 
   4  12   1       12.67       11.78      0.85 o 
  -2  13   1        0.64       -0.09      0.94 o 
  -1  13   1       16.85       17.05      0.68 o 
   0  13   1       30.40       35.08      0.85 o 
   1  13   1        0.10       -0.78      1.13 o 
 -10   0   2       75.99       80.20      2.48 o 
  -8   0   2      780.51      924.28      9.94 o 
  -6   0   2       25.57       24.41      1.16 o 
  -4   0   2       37.77       56.78      1.66 o 
  -2   0   2     2159.02     2357.45     71.24 o 
   0   0   2      494.98      406.97      6.56 o 
   2   0   2     4597.16     3760.66     30.09 o 
   4   0   2      636.53      824.64      7.33 o 
   6   0   2       64.21       71.14      2.26 o 
   8   0   2       31.29       28.77      1.32 o 
  10   0   2        0.10       -0.59      1.06 o 
 -11   1   2        0.09       -0.28      0.85 o 
 -10   1   2        5.52        4.35      1.06 o 
  -9   1   2      130.03      133.21      3.80 o 
  -8   1   2      317.50      351.52      6.17 o 
  -7   1   2        3.61        4.51      1.16 o 
  -6   1   2        5.05        4.42      0.91 o 
  -5   1   2      100.96      141.59      2.99 o 
  -4   1   2       44.94       36.03      1.04 o 
  -3   1   2        9.22       11.34      0.60 o 
  -2   1   2     2509.94     2758.39    234.08 o 
  -1   1   2       25.92       23.10      0.49 o 
   0   1   2      475.84      430.78      3.82 o 
   1   1   2     1551.07     1451.88     67.71 o 
   2   1   2      304.20      343.13     33.85 o 
   3   1   2       11.38       10.21      0.69 o 
   4   1   2     3931.79     4253.83     21.25 o 
   5   1   2      195.01      206.24      4.10 o 
   6   1   2       76.01      101.30      2.73 o 
   7   1   2       99.62       93.32      2.73 o 
   8   1   2       37.14       25.64      1.29 o 
   9   1   2        0.37        1.41      0.85 o 
  10   1   2        0.19        0.53      1.22 o 
 -11   2   2        3.74        3.13      0.69 o 
 -10   2   2       14.00       15.44      1.22 o 
  -9   2   2       35.38       46.89      1.72 o 
  -8   2   2        6.22       12.71      1.32 o 
  -7   2   2      215.27      235.58      5.20 o 
  -6   2   2      381.07      406.37      5.93 o 
  -5   2   2      154.53      170.48      3.47 o 
  -4   2   2      452.08      509.47      5.28 o 
  -3   2   2     2069.92     2311.01     12.16 o 
  -2   2   2      814.87      917.71     13.60 o 
  -1   2   2    15050.45    15800.39    795.88 o 
   0   2   2     1017.18      889.06     41.93 o 
   1   2   2     6663.03     6444.63    182.11 o 
   2   2   2     1543.39     1554.29     79.09 o 
   3   2   2     1601.26     1688.06      9.85 o 
   4   2   2     1084.79     1141.62      8.49 o 
   5   2   2       19.14       15.10      0.94 o 
   6   2   2       27.37       23.72      1.32 o 
   7   2   2        0.85        6.54      1.16 o 
   8   2   2        0.22        0.97      0.97 o 
   9   2   2        0.06       -1.32      1.32 o 
  10   2   2        0.16        0.00      1.22 o 
 -10   3   2        0.13       -0.09      1.35 o 
  -9   3   2       75.18       74.20      2.26 o 
  -8   3   2       63.14       65.48      2.07 o 
  -7   3   2      358.86      363.23      6.52 o 
  -6   3   2       31.08       39.90      1.54 o 
  -5   3   2      270.09      318.29      4.90 o 
  -4   3   2       62.14       45.18      1.29 o 
  -3   3   2     1733.38     1882.27     11.14 o 
  -2   3   2       75.66       89.79      1.42 o 
  -1   3   2     6265.61     6405.47     40.24 o 
   0   3   2      445.41      445.65     19.88 o 
   1   3   2      643.72      583.94     23.19 o 
   2   3   2      883.49      896.63     61.79 o 
   3   3   2       62.74       67.95      1.88 o 
   4   3   2      254.36      217.98      3.64 o 
   5   3   2      461.56      457.63      5.85 o 
   6   3   2       14.79       15.69      1.13 o 
   7   3   2      224.40      210.12      4.86 o 
   8   3   2      207.58      159.85      4.38 o 
   9   3   2       42.44       43.90      1.66 o 
 -10   4   2        2.80        2.60      0.85 o 
  -9   4   2        0.35       -0.19      1.53 o 
  -8   4   2      200.05      175.27      4.69 o 
  -7   4   2        7.38       10.65      1.25 o 
  -6   4   2      159.61      156.58      4.19 o 
  -5   4   2      366.34      444.00      6.06 o 
  -4   4   2       47.08       44.23      1.38 o 
  -3   4   2       11.93       15.76      0.85 o 
  -2   4   2      381.02      344.84     22.32 o 
  -1   4   2      662.58      691.35     31.71 o 
   0   4   2     2927.46     2804.05    101.04 o 
   1   4   2        4.48        3.40      0.38 o 
   2   4   2        0.15        0.44      0.58 o 
   3   4   2       11.79        9.37      0.72 o 
   4   4   2       10.17        8.05      0.78 o 
   5   4   2       76.79       76.13      2.35 o 
   6   4   2      177.67      149.60      3.90 o 
   7   4   2       96.81       81.06      2.54 o 
   8   4   2       46.81       43.59      1.63 o 
   9   4   2        1.16        0.47      0.88 o 
 -10   5   2        2.41        2.00      0.75 o 
  -9   5   2      182.70      145.37      3.75 o 
  -8   5   2       21.62       18.67      1.35 o 
  -7   5   2      304.72      324.22      6.20 o 
  -6   5   2        4.20        5.82      1.06 o 
  -5   5   2     1269.75     1383.80     11.79 o 
  -4   5   2       87.80      112.49      3.05 o 
  -3   5   2     4186.50     4817.94     23.74 o 
  -2   5   2      112.99      124.03      4.99 o 
  -1   5   2      299.21      273.46     13.92 o 
   0   5   2        0.60        2.86      0.39 o 
   1   5   2     1057.12     1002.21     39.16 o 
   2   5   2      415.32      391.47     23.21 o 
   3   5   2       29.16       32.51      1.10 o 
   4   5   2        0.70        0.63      1.03 o 
   5   5   2      204.58      167.91      4.00 o 
   6   5   2       28.99       31.12      1.57 o 
   7   5   2        2.80       -0.75      1.69 o 
   8   5   2       17.53       15.54      1.22 o 
   9   5   2       23.34       19.93      1.03 o 
 -10   6   2       13.50       10.71      0.72 o 
  -9   6   2       28.75       26.17      1.29 o 
  -8   6   2       13.74       12.75      1.13 o 
  -7   6   2       83.32       77.35      2.51 o 
  -6   6   2      708.14      764.87      9.47 o 
  -5   6   2       11.73       11.50      1.16 o 
  -4   6   2       16.01       19.58      1.10 o 
  -3   6   2      296.82      309.44      4.94 o 
  -2   6   2     1122.51     1209.83     63.05 o 
  -1   6   2        1.16        1.21      0.56 o 
   0   6   2      157.27      114.48      6.32 o 
   1   6   2      267.74      246.77     13.87 o 
   2   6   2     1426.57     1488.73     90.19 o 
   3   6   2      166.73      134.73      3.28 o 
   4   6   2      232.14      212.37      4.32 o 
   5   6   2       82.16       77.92      2.35 o 
   7   6   2        7.78        7.14      0.91 o 
   8   6   2        0.74        0.38      1.10 o 
   9   6   2        5.92        6.98      0.75 o 
  -9   7   2        0.83        0.00      1.06 o 
  -8   7   2       29.02       29.43      1.41 o 
  -7   7   2       13.15       15.91      1.19 o 
  -6   7   2        0.30        0.09      1.60 o 
  -5   7   2      149.33      152.83      4.18 o 
  -4   7   2      263.93      309.82      5.53 o 
  -3   7   2      560.99      594.67      7.50 o 
  -2   7   2      100.75       96.02      4.37 o 
  -1   7   2      184.01      164.59      9.88 o 
   0   7   2      378.75      353.72     17.23 o 
   1   7   2      410.25      386.61     21.25 o 
   2   7   2       10.35       11.74      1.66 o 
   3   7   2        0.15        0.50      1.22 o 
   4   7   2      488.53      431.53      6.58 o 
   5   7   2      637.94      598.20      8.21 o 
   6   7   2       99.12       90.02      2.61 o 
   7   7   2       45.63       49.14      1.69 o 
   8   7   2       20.25       20.43      1.13 o 
  -8   8   2       21.11       23.66      1.19 o 
  -7   8   2       45.55       37.85      1.72 o 
  -6   8   2        6.53        6.67      1.19 o 
  -5   8   2       42.19       47.15      1.72 o 
  -4   8   2       13.17       13.25      1.19 o 
  -3   8   2      327.87      349.99      6.20 o 
  -2   8   2      326.78      363.25      6.20 o 
  -1   8   2      104.03      112.00      3.94 o 
   0   8   2      111.90      122.55      8.61 o 
   1   8   2      138.36      127.90      8.15 o 
   2   8   2      160.08      139.93      3.87 o 
   3   8   2      198.09      188.92      4.54 o 
   4   8   2       19.53       14.51      1.32 o 
   5   8   2      138.82      138.15      4.06 o 
   6   8   2       25.82       28.74      1.44 o 
   7   8   2       72.86       66.93      1.98 o 
   8   8   2        4.49        4.20      0.72 o 
  -8   9   2       85.00       73.55      2.20 o 
  -7   9   2       93.55      109.35      3.17 o 
  -6   9   2        9.89        9.58      1.13 o 
  -5   9   2       14.99       13.06      1.28 o 
  -4   9   2       56.84       59.97      1.85 o 
  -3   9   2        7.38        7.30      1.13 o 
  -2   9   2      207.37      238.42      5.23 o 
  -1   9   2      456.59      437.24     15.87 o 
   0   9   2        0.61        2.04      0.70 o 
   1   9   2        0.91        1.38      0.67 o 
   2   9   2        8.87        7.55      1.03 o 
   3   9   2       77.23       72.85      2.17 o 
   4   9   2       46.69       50.80      1.72 o 
   5   9   2        4.04        4.38      1.13 o 
   6   9   2        6.81        7.74      1.00 o 
   7   9   2        0.04       -1.00      1.00 o 
  -7  10   2       11.11       10.71      0.94 o 
  -6  10   2       11.63       12.50      1.07 o 
  -5  10   2       92.19       91.42      2.73 o 
  -4  10   2       21.75       22.81      1.32 o 
  -3  10   2       37.81       35.11      1.50 o 
  -2  10   2        7.71        7.77      1.03 o 
  -1  10   2        1.21        2.60      0.77 o 
   0  10   2      126.75      126.63      4.35 o 
   1  10   2        0.29       -1.15      1.15 o 
   2  10   2      203.13      197.00      4.88 o 
   3  10   2        1.48        1.97      0.88 o 
   4  10   2       21.73       20.77      1.35 o 
   5  10   2       14.48       11.78      1.16 o 
   6  10   2        3.39        5.01      0.81 o 
  -6  11   2        6.54        6.67      0.78 o 
  -5  11   2        1.63        2.72      0.78 o 
  -4  11   2        7.55        8.71      1.00 o 
  -3  11   2        0.77        3.04      0.94 o 
  -2  11   2        2.59        2.22      0.85 o 
  -1  11   2       11.32       12.90      0.83 o 
   0  11   2        3.86        4.25      0.76 o 
   1  11   2      132.10      142.74      8.13 o 
   2  11   2        5.78        5.29      1.22 o 
   3  11   2        0.51        0.41      1.19 o 
   4  11   2        0.27        1.28      0.78 o 
   5  11   2       16.16       16.70      1.03 o 
  -4  12   2        0.23       -0.06      1.03 o 
  -3  12   2        0.67       -1.13      1.13 o 
  -2  12   2        2.08        0.28      1.19 o 
  -1  12   2       42.58       46.32      2.13 o 
   0  12   2        0.46        1.69      0.97 o 
   1  12   2       33.87       32.76      1.03 o 
   2  12   2        5.58        8.30      1.00 o 
   3  12   2       15.00       15.35      0.97 o 
  -2  13   2        2.89        5.89      0.66 o 
  -1  13   2        0.09       -0.19      1.16 o 
   0  13   2        0.08        0.20      0.58 o 
   1  13   2        3.27        3.55      1.11 o 
 -11   0   3        6.68        4.32      0.72 o 
  -9   0   3       21.01       20.43      1.41 o 
  -7   0   3      791.31     1007.28     10.09 o 
  -5   0   3      402.33      513.62      5.57 o 
  -3   0   3     6728.75     7963.51     67.95 o 
  -1   0   3     9175.28     8337.75     44.22 o 
   1   0   3      159.87      141.83      1.48 o 
   3   0   3     4210.73     4129.12     20.49 o 
   5   0   3       41.20       33.43      1.29 o 
   7   0   3        0.18       -0.78      1.69 o 
   9   0   3       99.91       63.44      2.01 o 
 -11   1   3        0.10        0.47      0.94 o 
 -10   1   3       27.23       27.86      1.54 o 
  -9   1   3       43.89       52.46      1.85 o 
  -8   1   3      115.00      134.12      3.68 o 
  -7   1   3       91.24      116.86      3.17 o 
  -6   1   3     1389.92     1590.15     11.90 o 
  -5   1   3      640.66      707.25      6.72 o 
  -4   1   3     1415.05     1407.37      9.12 o 
  -3   1   3      106.66      107.39      2.05 o 
  -2   1   3     3564.91     3756.69    278.62 o 
  -1   1   3      163.72      152.88      7.39 o 
   0   1   3     3952.14     3249.68     93.98 o 
   1   1   3        2.78        3.37      0.39 o 
   2   1   3      621.17      607.56     25.00 o 
   3   1   3       77.39       55.65      1.60 o 
   4   1   3       18.49       19.30      1.07 o 
   5   1   3       31.39       29.53      1.32 o 
   6   1   3       90.23      103.91      3.17 o 
   7   1   3       24.30       29.49      1.50 o 
   8   1   3       97.54       70.70      2.10 o 
   9   1   3        8.12        4.57      0.81 o 
 -11   2   3        3.18        3.23      0.72 o 
 -10   2   3        4.46        1.32      1.32 o 
  -9   2   3       44.44       45.21      1.69 o 
  -8   2   3       92.06      104.41      2.95 o 
  -7   2   3      170.03      200.66      4.69 o 
  -6   2   3       61.48       79.52      2.35 o 
  -5   2   3        4.22        3.54      0.78 o 
  -4   2   3     2547.27     2905.31     15.57 o 
  -3   2   3      358.98      324.31      3.80 o 
  -2   2   3     5883.78     5866.95    258.70 o 
  -1   2   3    32573.08    34392.91   2874.05 o 
   0   2   3     8368.39     8180.10    286.00 o 
   1   2   3      442.43      379.51     23.43 o 
   2   2   3     1440.39     1362.05    116.28 o 
   3   2   3      209.07      246.80      3.60 o 
   4   2   3      549.27      497.37      5.88 o 
   5   2   3        4.12        2.10      0.85 o 
   6   2   3      244.96      239.96      4.95 o 
   7   2   3      185.20      209.30      4.79 o 
   8   2   3        1.16        3.57      0.97 o 
   9   2   3       11.33        9.87      0.97 o 
 -11   3   3        0.01       -1.00      1.00 o 
 -10   3   3       21.05       20.81      1.22 o 
  -9   3   3        3.92        2.94      1.06 o 
  -8   3   3       75.96       78.84      2.45 o 
  -7   3   3       72.20       68.67      2.13 o 
  -6   3   3        7.01       13.94      1.19 o 
  -5   3   3      174.57      177.56      3.66 o 
  -4   3   3      500.45      505.85      5.63 o 
  -3   3   3     2522.72     2786.89     14.73 o 
  -2   3   3     1581.97     1637.04     37.30 o 
  -1   3   3     7487.92     7487.93     57.30 o 
   0   3   3       53.77       42.70      3.49 o 
   1   3   3      939.26      981.67     67.45 o 
   2   3   3      810.40      732.79     58.35 o 
   3   3   3     3402.59     3379.02     17.29 o 
   4   3   3      550.38      537.48      6.20 o 
   5   3   3      143.90      143.69      3.49 o 
   6   3   3      172.81      165.29      4.06 o 
   7   3   3       73.75       70.08      2.01 o 
   8   3   3       39.76       29.97      1.32 o 
   9   3   3       17.54       12.69      0.81 o 
 -10   4   3       19.51       14.07      1.10 o 
  -9   4   3        0.41       -0.31      1.60 o 
  -8   4   3       50.70       50.27      1.88 o 
  -7   4   3      642.61      659.19      8.75 o 
  -6   4   3      242.12      265.69      5.21 o 
  -5   4   3      758.23      768.03      8.17 o 
  -4   4   3      202.61      194.28      3.66 o 
  -3   4   3       35.51       41.77      1.32 o 
  -2   4   3       22.78       23.06      1.41 o 
  -1   4   3      119.38      151.03      2.99 o 
   0   4   3     1671.39     1665.80     83.96 o 
   1   4   3     1042.33      935.41     55.18 o 
   2   4   3      959.10     1063.95     76.96 o 
   3   4   3       87.97       73.14      1.92 o 
   4   4   3        0.38        1.06      1.13 o 
   5   4   3      518.67      470.12      6.37 o 
   6   4   3     1064.57      965.86      9.93 o 
   7   4   3       21.10       18.33      1.22 o 
   8   4   3        8.67        4.67      0.97 o 
   9   4   3        0.23       -0.78      0.78 o 
 -10   5   3      111.90       79.49      2.14 o 
  -9   5   3        0.09        0.63      0.97 o 
  -8   5   3       91.18       84.56      2.51 o 
  -7   5   3      128.42      137.79      4.09 o 
  -6   5   3       41.16       47.56      1.69 o 
  -5   5   3       55.58       61.02      1.76 o 
  -4   5   3        0.83       -1.22      1.22 o 
  -3   5   3      170.83      169.60      3.50 o 
  -2   5   3      292.91      306.22     18.70 o 
  -1   5   3      674.78      659.23     39.90 o 
   0   5   3        8.02        7.21      0.50 o 
   1   5   3       13.42       16.10      1.21 o 
   2   5   3     1172.61     1136.93     92.53 o 
   3   5   3       18.58       17.30      0.94 o 
   4   5   3      844.29      785.26      8.18 o 
   5   5   3      153.65      152.04      3.90 o 
   6   5   3       26.58       23.47      1.44 o 
   7   5   3       35.51       32.88      1.38 o 
   8   5   3       17.58       15.07      1.03 o 
   9   5   3        0.26        0.50      0.53 o 
 -10   6   3       10.73        6.45      0.72 o 
  -9   6   3       11.03       14.44      1.03 o 
  -8   6   3       47.16       47.19      1.69 o 
  -7   6   3       34.86       29.40      1.54 o 
  -6   6   3       99.37      103.87      3.02 o 
  -5   6   3        9.31       12.12      1.13 o 
  -4   6   3      149.20      151.86      3.71 o 
  -3   6   3      386.08      473.69      6.16 o 
  -2   6   3      163.61      183.70      6.60 o 
  -1   6   3      624.57      590.41     38.31 o 
   0   6   3      928.74      916.44     37.05 o 
   1   6   3      457.17      459.78     39.36 o 
   2   6   3      888.10      927.43     86.57 o 
   3   6   3        0.48        0.22      1.25 o 
   4   6   3      179.99      166.44      4.00 o 
   5   6   3      251.22      243.15      4.99 o 
   6   6   3      311.24      281.53      5.31 o 
   7   6   3       10.06        9.43      1.03 o 
   8   6   3        4.33        6.51      0.78 o 
  -9   7   3       26.21       27.49      1.19 o 
  -8   7   3       14.68       16.95      1.22 o 
  -7   7   3      267.05      256.81      5.27 o 
  -6   7   3       82.74       92.76      2.95 o 
  -5   7   3      186.41      178.37      4.47 o 
  -4   7   3       89.35       98.14      2.73 o 
  -3   7   3      110.03      140.48      3.71 o 
  -2   7   3      241.47      232.06     10.51 o 
  -1   7   3      320.11      287.36     13.96 o 
   0   7   3        2.26        2.29      0.52 o 
   1   7   3       68.61       83.48     12.24 o 
   2   7   3      480.31      491.81     39.76 o 
   3   7   3      125.67      119.47      3.49 o 
   4   7   3      177.66      162.25      4.25 o 
   5   7   3       64.71       60.55      1.88 o 
   6   7   3        5.56        1.35      1.60 o 
   7   7   3        3.55        4.26      0.81 o 
   8   7   3        1.48        0.31      0.97 o 
  -9   8   3        6.91        7.24      0.66 o 
  -8   8   3      253.11      249.50      4.42 o 
  -7   8   3       26.88       25.07      1.38 o 
  -6   8   3        2.54       -1.63      1.63 o 
  -5   8   3       56.66       59.00      1.79 o 
  -4   8   3      267.18      281.65      5.59 o 
  -3   8   3      662.81      678.27      8.54 o 
  -2   8   3       92.75       93.47      2.86 o 
  -1   8   3      163.96      171.43     13.74 o 
   0   8   3        9.07        9.14      0.70 o 
   1   8   3        0.78        0.77      0.67 o 
   2   8   3       50.69       44.75      1.54 o 
   3   8   3        1.26        4.35      0.94 o 
   4   8   3       15.42       16.48      1.16 o 
   5   8   3        0.98        0.56      0.94 o 
   6   8   3       29.42       31.09      1.47 o 
   7   8   3       11.76       13.16      1.00 o 
  -8   9   3        4.86        3.32      0.75 o 
  -7   9   3        3.21        4.48      0.94 o 
  -6   9   3      252.91      269.85      5.27 o 
  -5   9   3       63.47       68.11      2.13 o 
  -4   9   3       46.83       46.57      1.69 o 
  -3   9   3        0.53        0.59      1.19 o 
  -2   9   3      318.19      364.49      6.36 o 
  -1   9   3        4.68       11.94      4.18 o 
   0   9   3      497.20      500.37     27.84 o 
   1   9   3        7.45        7.24      1.36 o 
   2   9   3       17.14       12.88      1.22 o 
   3   9   3        4.07        4.92      1.00 o 
   4   9   3       29.54       28.33      1.35 o 
   5   9   3       49.46       50.65      1.72 o 
   6   9   3       70.09       67.55      2.13 o 
  -7  10   3       34.54       32.58      1.19 o 
  -6  10   3       10.27       12.84      1.03 o 
  -5  10   3        2.67        2.51      1.00 o 
  -4  10   3        0.23        0.56      0.91 o 
  -3  10   3      102.38      116.07      3.11 o 
  -2  10   3        0.63       -0.50      1.28 o 
  -1  10   3      115.10      116.01      3.41 o 
   0  10   3       20.35       27.75      3.01 o 
   1  10   3        9.44       13.88      2.44 o 
   2  10   3        1.78        0.72      1.32 o 
   3  10   3        5.79        4.29      0.94 o 
   4  10   3       37.08       33.48      1.63 o 
   5  10   3       93.38       87.46      2.36 o 
   6  10   3        1.45        0.19      0.94 o 
  -6  11   3       36.61       39.54      1.22 o 
  -5  11   3        2.69        3.26      0.85 o 
  -4  11   3       66.74       66.40      2.04 o 
  -3  11   3        8.31        9.27      1.00 o 
  -2  11   3       11.32       12.81      1.16 o 
  -1  11   3       50.86       49.61      2.15 o 
   0  11   3       54.27       70.07      2.37 o 
   1  11   3        2.20        3.70      0.74 o 
   2  11   3       21.71       19.18      1.32 o 
   3  11   3       18.02       19.02      1.19 o 
   4  11   3        5.12        4.20      0.85 o 
  -4  12   3       67.38       67.21      1.88 o 
  -3  12   3        8.98       11.06      0.97 o 
  -2  12   3        1.01        0.47      1.22 o 
  -1  12   3        3.91        4.98      1.06 o 
   0  12   3       69.03       74.60      1.59 o 
   1  12   3       53.34       53.70      1.73 o 
   2  12   3       29.26       27.46      1.25 o 
   3  12   3        4.90        6.98      0.81 o 
  -1  13   3       16.19       21.77      0.71 o 
   0  13   3       32.83       31.62      0.80 o 
 -10   0   4        0.24       -0.25      1.35 o 
  -8   0   4     1815.33     2293.47     17.29 o 
  -6   0   4      344.79      438.99      5.80 o 
  -4   0   4      129.76      122.33      2.46 o 
  -2   0   4      334.06      310.15      2.27 o 
   0   0   4     1253.07      879.86      9.71 o 
   2   0   4     3302.38     3099.55    139.74 o 
   4   0   4      597.14      561.19      6.94 o 
   6   0   4      337.52      328.54      6.36 o 
   8   0   4       15.25       17.89      1.38 o 
 -11   1   4       32.57       35.18      1.22 o 
 -10   1   4       44.26       46.66      1.66 o 
  -9   1   4       17.55       20.52      1.47 o 
  -8   1   4      361.85      409.24      6.87 o 
  -7   1   4       17.23       17.83      1.38 o 
  -6   1   4       37.72       49.48      1.47 o 
  -5   1   4        1.70        4.13      0.72 o 
  -4   1   4       19.54       22.31      0.88 o 
  -3   1   4       99.17       92.74      1.98 o 
  -2   1   4      114.45      126.40      3.18 o 
  -1   1   4    10296.91     9720.53    342.45 o 
   0   1   4       54.28       44.48      6.68 o 
   1   1   4     4274.86     3675.65     36.68 o 
   2   1   4      254.28      209.34      9.40 o 
   3   1   4      568.85      538.83      5.90 o 
   4   1   4       47.67       56.74      1.66 o 
   5   1   4      796.84      879.54      9.32 o 
   6   1   4       97.04      110.93      3.36 o 
   7   1   4      219.15      259.26      5.80 o 
   8   1   4        6.39        6.42      1.16 o 
   9   1   4        0.24        0.38      1.16 o 
 -11   2   4        0.05       -0.97      0.97 o 
 -10   2   4        0.73       -0.97      1.50 o 
  -9   2   4        1.13        4.07      1.06 o 
  -8   2   4      137.36      168.40      4.72 o 
  -7   2   4      126.01      128.56      3.77 o 
  -6   2   4       22.79       22.66      1.16 o 
  -5   2   4     1752.02     1830.71     12.59 o 
  -4   2   4     3274.61     3578.02     18.51 o 
  -3   2   4       18.44       25.82      0.94 o 
  -2   2   4     1357.39     1340.55      5.79 o 
  -1   2   4     3360.64     3102.62     75.23 o 
   0   2   4      572.14      477.69     11.17 o 
   1   2   4     2528.30     2322.00     74.87 o 
   2   2   4     1336.02     1335.04     94.16 o 
   3   2   4        2.57        6.48      0.72 o 
   4   2   4      773.70      789.99      8.11 o 
   5   2   4      223.44      221.84      4.67 o 
   6   2   4      126.58      131.66      3.90 o 
   7   2   4      153.72      160.33      4.34 o 
   8   2   4       13.69       14.07      1.19 o 
   9   2   4        0.08        0.13      1.44 o 
 -11   3   4        0.03        0.44      0.94 o 
 -10   3   4        6.28        4.48      0.91 o 
  -9   3   4       25.81       23.03      1.47 o 
  -8   3   4      214.21      191.30      4.89 o 
  -7   3   4      741.81      757.37      9.39 o 
  -6   3   4     1249.82     1316.64     11.85 o 
  -5   3   4      259.26      304.82      4.90 o 
  -4   3   4        0.82        2.79      0.63 o 
  -3   3   4     2242.82     2241.85     13.08 o 
  -2   3   4     1278.19     1137.42     61.65 o 
  -1   3   4      275.42      243.10      2.29 o 
   0   3   4      285.19      282.04      3.62 o 
   1   3   4      663.65      616.98     16.07 o 
   2   3   4      572.62      570.44     36.60 o 
   3   3   4       11.57       15.22      0.94 o 
   4   3   4       69.52       70.56      2.17 o 
   5   3   4       13.90       12.00      1.07 o 
   6   3   4       33.21       28.77      1.47 o 
   7   3   4        5.40        5.98      0.91 o 
   8   3   4        1.07        1.19      0.91 o 
   9   3   4       30.13       31.60      1.13 o 
 -10   4   4        9.97        8.71      0.97 o 
  -9   4   4       72.95       65.62      1.88 o 
  -8   4   4       73.87       66.97      2.20 o 
  -7   4   4        9.33        8.17      1.16 o 
  -6   4   4      731.37      734.68      8.79 o 
  -5   4   4      272.45      248.48      4.68 o 
  -4   4   4      621.23      521.96      6.22 o 
  -3   4   4      526.86      521.60      5.73 o 
  -2   4   4      103.54      127.78      2.50 o 
  -1   4   4     1154.87     1105.84      5.65 o 
   0   4   4     2652.84     2528.36    103.01 o 
   1   4   4        0.57       10.50      4.67 o 
   2   4   4        7.87       12.46      0.56 o 
   3   4   4      124.84      121.72      3.02 o 
   4   4   4       19.24       15.79      1.16 o 
   5   4   4       14.45       19.20      1.16 o 
   6   4   4      774.97      728.87      8.69 o 
   7   4   4        2.35        2.82      0.75 o 
   8   4   4       62.30       58.21      1.85 o 
 -10   5   4        0.54        0.13      1.10 o 
  -9   5   4       32.89       21.00      1.41 o 
  -8   5   4        0.35       -1.57      1.57 o 
  -7   5   4        8.04       10.71      1.16 o 
  -6   5   4        1.44        0.75      1.41 o 
  -5   5   4        2.58        3.85      0.81 o 
  -4   5   4        0.03       -1.19      1.19 o 
  -3   5   4      522.62      470.24      5.78 o 
  -2   5   4      306.21      292.20      2.99 o 
  -1   5   4      116.41       87.13      4.73 o 
   0   5   4        0.49       10.95      6.51 o 
   1   5   4      625.35      695.79     45.31 o 
   2   5   4        6.25        6.94      0.94 o 
   3   5   4       21.53       24.00      1.13 o 
   4   5   4       45.35       43.87      1.57 o 
   5   5   4      530.79      482.45      6.84 o 
   6   5   4      275.13      261.76      5.12 o 
   7   5   4      106.47       87.16      2.45 o 
   8   5   4        1.05        1.72      0.69 o 
 -10   6   4        0.61       -0.31      0.88 o 
  -9   6   4        6.12        5.45      1.03 o 
  -8   6   4        9.11        9.93      1.03 o 
  -7   6   4        0.11        1.72      1.00 o 
  -6   6   4      282.48      286.15      5.59 o 
  -5   6   4       29.67       40.96      1.50 o 
  -4   6   4      320.82      317.20      5.32 o 
  -3   6   4      159.57      155.05      3.59 o 
  -2   6   4       13.86       10.74      0.62 o 
  -1   6   4      543.62      556.06     21.08 o 
   0   6   4      116.69      108.85      9.65 o 
   1   6   4      248.63      235.50     25.49 o 
   2   6   4       63.92       70.15      9.65 o 
   3   6   4      271.08      250.57      4.64 o 
   4   6   4      129.58      117.90      3.11 o 
   5   6   4       72.88       64.59      2.04 o 
   6   6   4        7.97        5.67      0.94 o 
   7   6   4        8.58        9.43      1.00 o 
   8   6   4       35.96       29.07      1.07 o 
  -9   7   4       94.47       88.16      2.29 o 
  -8   7   4        0.22        0.91      1.32 o 
  -7   7   4       12.43       10.93      1.13 o 
  -6   7   4       54.65       55.77      1.79 o 
  -5   7   4       43.95       41.39      1.60 o 
  -4   7   4       50.35       58.74      1.79 o 
  -3   7   4      558.69      599.10      7.49 o 
  -2   7   4      745.18      710.06     28.95 o 
  -1   7   4       96.81      102.71      4.16 o 
   0   7   4        2.90        4.27      2.19 o 
   1   7   4      190.34      180.24     15.87 o 
   2   7   4      226.07      216.68     21.02 o 
   3   7   4        0.12       -0.63      1.06 o 
   4   7   4        6.71        5.83      1.03 o 
   5   7   4        1.47        1.94      0.91 o 
   6   7   4        1.45        1.38      0.81 o 
   7   7   4       10.22        9.37      0.88 o 
  -9   8   4        3.30        3.19      0.72 o 
  -8   8   4       67.57       78.87      2.29 o 
  -7   8   4       72.66       75.10      2.29 o 
  -6   8   4       84.15       90.01      2.83 o 
  -5   8   4      121.85      122.33      3.71 o 
  -4   8   4       56.56       58.06      1.82 o 
  -3   8   4      236.81      242.09      5.17 o 
  -2   8   4      142.27      157.97      4.15 o 
  -1   8   4      740.88      757.53     33.47 o 
   0   8   4       30.27       25.18      3.02 o 
   1   8   4        9.62       11.31      1.19 o 
   2   8   4       26.85       25.45      1.28 o 
   3   8   4       66.85       57.98      1.69 o 
   4   8   4       39.54       32.51      1.41 o 
   5   8   4        3.74        4.48      0.97 o 
   6   8   4        9.66        8.74      0.94 o 
   7   8   4       11.54       10.37      0.81 o 
  -8   9   4        3.89        4.29      0.78 o 
  -7   9   4       22.29       26.13      1.28 o 
  -6   9   4        0.61        1.38      0.94 o 
  -5   9   4       75.39       85.21      2.45 o 
  -4   9   4       46.58        1.47      0.78 o 
  -3   9   4        0.03        0.41      1.28 o 
  -2   9   4        5.84        3.85      1.10 o 
  -1   9   4       57.12       55.95      3.06 o 
   0   9   4      146.12      150.47      6.50 o 
   1   9   4      485.55      478.94     32.10 o 
   2   9   4       10.87       14.25      1.10 o 
   3   9   4       45.73       40.76      1.57 o 
   4   9   4       69.65       68.22      2.01 o 
   5   9   4       32.30       29.81      1.41 o 
   6   9   4       11.15       10.24      0.88 o 
  -7  10   4        0.33        0.97      0.78 o 
  -6  10   4        9.85       11.71      1.10 o 
  -5  10   4       11.50       13.06      1.13 o 
  -4  10   4       50.47       49.77      1.60 o 
  -3  10   4        3.83        0.19      1.69 o 
  -2  10   4        0.71       -0.88      1.44 o 
  -1  10   4       31.49       33.82      1.11 o 
   0  10   4       11.04       14.48      0.90 o 
   1  10   4        3.91        3.85      0.66 o 
   2  10   4       24.97       24.29      1.38 o 
   3  10   4       13.17       13.53      1.16 o 
   4  10   4       81.67       90.37      2.57 o 
   5  10   4       43.81       43.28      1.44 o 
  -6  11   4       65.95       74.72      1.88 o 
  -5  11   4       35.64       32.45      1.29 o 
  -4  11   4        0.05        0.44      1.32 o 
  -3  11   4        1.75        2.16      0.88 o 
  -2  11   4       40.06       40.54      1.60 o 
  -1  11   4       94.87       99.58      2.01 o 
   0  11   4       93.91       99.75      8.32 o 
   1  11   4       57.67       63.43      2.51 o 
   2  11   4       10.47       11.56      1.06 o 
   3  11   4       22.94       22.63      1.19 o 
   4  11   4       42.94       42.84      1.35 o 
  -4  12   4       38.43       40.55      1.25 o 
  -3  12   4       13.45       13.72      0.91 o 
  -2  12   4       15.05       15.35      1.07 o 
  -1  12   4       23.63       26.75      1.30 o 
   0  12   4       12.75       12.67      0.77 o 
   1  12   4       48.98       49.26      3.80 o 
   2  12   4       13.54       13.28      0.91 o 
 -11   0   5       13.15       16.35      0.94 o 
  -9   0   5        0.61        1.63      1.32 o 
  -7   0   5      473.49      476.25      6.74 o 
  -5   0   5      603.92      696.68      6.86 o 
  -3   0   5      388.82      418.77      4.40 o 
  -1   0   5     4400.07     3860.44     54.87 o 
   1   0   5      211.55      227.04     12.64 o 
   3   0   5        6.36        2.35      0.75 o 
   5   0   5      257.58      276.19      5.43 o 
   7   0   5       49.25       55.32      1.85 o 
   9   0   5        1.54        1.69      0.88 o 
 -11   1   5        4.07        3.51      0.81 o 
 -10   1   5        3.63        6.80      1.06 o 
  -8   1   5      260.38      294.33      5.78 o 
  -7   1   5        4.07        4.60      1.16 o 
  -6   1   5      484.34      552.79      6.85 o 
  -5   1   5       95.60       96.80      2.67 o 
  -4   1   5     1827.99     1745.57     11.16 o 
  -3   1   5        2.12        1.57      0.56 o 
  -2   1   5      231.65      173.78      4.47 o 
  -1   1   5      183.92      175.89      6.32 o 
   0   1   5      288.15      248.94      8.80 o 
   1   1   5      644.20      588.36     26.32 o 
   2   1   5     1016.22      965.33     14.27 o 
   3   1   5        0.37        0.59      0.66 o 
   4   1   5        0.05        0.25      0.78 o 
   5   1   5        4.61        6.26      1.03 o 
   6   1   5       17.19       20.74      1.50 o 
   7   1   5       74.19       83.30      2.39 o 
   8   1   5       21.33       24.47      1.44 o 
   9   1   5        0.11       -1.32      1.32 o 
 -11   2   5        1.65        0.78      1.06 o 
 -10   2   5       27.46       28.93      1.47 o 
  -9   2   5      115.78      108.26      3.43 o 
  -8   2   5        8.22        9.52      1.38 o 
  -7   2   5       51.01       52.22      1.79 o 
  -6   2   5      147.24      150.41      3.78 o 
  -5   2   5        7.16       12.56      1.00 o 
  -4   2   5       72.82       65.30      1.95 o 
  -3   2   5      116.37      123.34      2.68 o 
  -2   2   5      698.68      597.94      4.91 o 
  -1   2   5     3903.00     3591.71     43.62 o 
   0   2   5        2.45        2.90      0.41 o 
   1   2   5      877.46      729.83     25.73 o 
   2   2   5      717.45      647.53     23.66 o 
   3   2   5       20.06       19.62      1.00 o 
   4   2   5        3.67        3.76      0.91 o 
   5   2   5      321.14      329.93      5.79 o 
   6   2   5       14.12       13.22      1.19 o 
   7   2   5        7.16        9.46      1.13 o 
   8   2   5        0.28        1.06      1.41 o 
 -11   3   5       17.19       15.48      0.88 o 
 -10   3   5       21.73       21.87      1.32 o 
  -9   3   5       15.01       18.11      1.32 o 
  -8   3   5       93.97       97.73      2.83 o 
  -7   3   5       46.28       48.32      1.72 o 
  -6   3   5      415.95      424.21      6.51 o 
  -5   3   5        8.34       11.18      0.97 o 
  -4   3   5     1206.57     1331.85     10.36 o 
  -3   3   5     1595.14     1572.16     10.82 o 
  -2   3   5        4.04        4.08      0.45 o 
  -1   3   5      387.65      314.49      2.82 o 
   0   3   5       67.07       47.00      1.01 o 
   1   3   5       28.54       43.32      2.68 o 
   2   3   5        2.96        2.35      0.49 o 
   3   3   5      352.08      313.64      4.91 o 
   4   3   5       56.04       65.53      2.04 o 
   5   3   5       29.88        1.38      1.57 o 
   6   3   5       31.08       26.20      1.44 o 
   7   3   5       45.03       44.81      1.47 o 
   8   3   5        0.00        1.03      1.10 o 
 -10   4   5        0.17        0.16      1.25 o 
  -9   4   5       80.49       83.78      2.54 o 
  -8   4   5      160.05      152.37      4.37 o 
  -7   4   5      262.06      271.67      5.68 o 
  -6   4   5        0.10        1.16      1.35 o 
  -5   4   5      125.02      147.78      3.77 o 
  -4   4   5        9.06        7.52      0.85 o 
  -3   4   5      784.59      759.72      7.42 o 
  -2   4   5     1339.31     1267.53     20.24 o 
  -1   4   5      685.92      690.80      7.39 o 
   0   4   5       36.13       48.71      2.37 o 
   1   4   5     1477.52     1516.76     16.84 o 
   2   4   5       68.26       81.73      2.43 o 
   3   4   5     2138.41     1947.11     13.88 o 
   4   4   5       16.40       15.35      1.19 o 
   5   4   5        6.54        4.42      1.00 o 
   6   4   5       97.02       79.05      2.39 o 
   7   4   5        9.07        9.68      1.03 o 
   8   4   5        1.57        0.34      0.97 o 
 -10   5   5        0.21       -0.85      1.06 o 
  -9   5   5        0.31       -1.32      1.32 o 
  -8   5   5      133.46      118.73      3.33 o 
  -7   5   5        1.77        3.19      1.06 o 
  -6   5   5       55.25       52.98      1.76 o 
  -5   5   5        3.17        4.38      0.85 o 
  -4   5   5       13.37       20.99      1.07 o 
  -3   5   5       39.18       48.23      1.47 o 
  -2   5   5      772.80      790.04      5.31 o 
  -1   5   5      626.56      572.93     18.19 o 
   0   5   5     1039.80      912.94     42.64 o 
   1   5   5       44.65       50.55      1.71 o 
   2   5   5       61.23       53.07      1.88 o 
   3   5   5      147.51      143.41      3.62 o 
   4   5   5     1068.40      968.37     10.13 o 
   5   5   5        5.87        7.67      1.10 o 
   6   5   5      157.31      142.58      3.81 o 
   7   5   5        1.79        1.16      0.78 o 
   8   5   5        2.45        2.91      0.59 o 
 -10   6   5        0.88        1.72      0.66 o 
  -9   6   5       40.34       37.85      1.44 o 
  -8   6   5       18.38       19.55      1.22 o 
  -7   6   5       56.26       50.63      1.73 o 
  -6   6   5       52.35       52.44      1.79 o 
  -5   6   5        9.34       10.37      1.10 o 
  -4   6   5      360.84      372.08      5.89 o 
  -3   6   5      163.17      160.49      3.78 o 
  -2   6   5       99.81      109.89      2.14 o 
  -1   6   5      421.98      409.77     17.91 o 
   0   6   5       10.44        9.08      0.60 o 
   1   6   5      254.17      201.89     11.51 o 
   2   6   5       14.47       12.21      1.77 o 
   3   6   5       11.54       11.37      1.13 o 
   4   6   5       14.41       12.12      1.19 o 
   5   6   5      295.27      286.48      5.47 o 
   6   6   5       34.43       30.09      1.47 o 
   7   6   5       61.97       50.62      1.60 o 
  -9   7   5       43.73       35.94      1.22 o 
  -8   7   5        6.88        4.73      1.06 o 
  -7   7   5       69.35       78.36      2.38 o 
  -6   7   5        5.58       10.87      1.10 o 
  -5   7   5      212.11      210.87      4.73 o 
  -4   7   5      141.47      144.50      4.03 o 
  -3   7   5      549.86      553.83      7.36 o 
  -2   7   5      806.08      733.72     10.98 o 
  -1   7   5       25.17       31.78      1.11 o 
   0   7   5       89.01       87.77      2.78 o 
   1   7   5      288.53      263.63     17.07 o 
   2   7   5      113.98      105.70     10.56 o 
   3   7   5       23.63       18.39      1.19 o 
   4   7   5        0.36        1.13      1.32 o 
   5   7   5        2.26        1.91      0.97 o 
   6   7   5        0.59       -0.88      1.16 o 
   7   7   5        5.56        4.26      0.75 o 
  -9   8   5        0.66        0.72      0.91 o 
  -8   8   5        4.73        2.98      0.85 o 
  -7   8   5       24.29       25.32      1.35 o 
  -6   8   5      166.78      170.78      4.22 o 
  -5   8   5       86.76       82.38      2.51 o 
  -4   8   5        3.70        3.63      0.97 o 
  -3   8   5      237.41      248.96      5.11 o 
  -2   8   5       36.31       40.53      1.60 o 
  -1   8   5      182.60      156.61      7.46 o 
   0   8   5        7.41        9.89      0.75 o 
   1   8   5      229.93      220.34     12.02 o 
   2   8   5        6.65        6.64      0.97 o 
   3   8   5        0.79        1.16      0.85 o 
   4   8   5       83.20       67.21      2.07 o 
   5   8   5       16.17       10.46      1.10 o 
   6   8   5        0.04       -0.19      0.97 o 
  -8   9   5        4.70        4.67      0.78 o 
  -7   9   5       27.84       28.77      1.32 o 
  -6   9   5       59.21       57.63      1.91 o 
  -5   9   5       12.98       10.78      1.10 o 
  -4   9   5      180.17      192.32      4.66 o 
  -3   9   5      129.31      131.63      3.74 o 
  -2   9   5        2.86        4.26      0.88 o 
  -1   9   5       96.69       95.23      6.74 o 
   0   9   5        6.54        6.30      1.14 o 
   1   9   5        0.94        1.22      0.66 o 
   2   9   5        0.64       -0.09      1.25 o 
   3   9   5        6.43        6.51      0.91 o 
   4   9   5       37.42       37.78      1.57 o 
   5   9   5        8.23        7.11      0.94 o 
  -7  10   5       27.42       27.49      1.13 o 
  -6  10   5        0.52        1.32      0.85 o 
  -5  10   5        0.28       -0.06      1.25 o 
  -4  10   5        0.75        0.59      1.38 o 
  -3  10   5        5.92        5.92      1.00 o 
  -2  10   5        6.57        6.08      1.03 o 
  -1  10   5       31.28       32.87      1.14 o 
   0  10   5        4.05        3.62      0.71 o 
   1  10   5       13.44       12.31      0.76 o 
   2  10   5        4.92        4.73      1.10 o 
   3  10   5        0.04        0.50      1.28 o 
   4  10   5       35.23       31.88      1.35 o 
   5  10   5        0.90        1.63      0.63 o 
  -6  11   5       50.25       63.45      1.73 o 
  -5  11   5        0.08       -0.47      1.06 o 
  -4  11   5       35.96       37.53      1.44 o 
  -3  11   5       43.66       39.92      1.41 o 
  -2  11   5        0.93       -1.25      1.25 o 
  -1  11   5        1.38        0.09      0.95 o 
   0  11   5       60.04       62.90      1.55 o 
   1  11   5       18.09       18.98      0.87 o 
   2  11   5       21.61       21.34      1.22 o 
   3  11   5        1.40        0.53      1.06 o 
  -4  12   5        0.54        0.63      0.88 o 
  -3  12   5       26.10       28.43      1.16 o 
  -2  12   5       16.25       19.11      1.03 o 
  -1  12   5       70.44       72.84      4.11 o 
   0  12   5        2.18        1.86      0.64 o 
   1  12   5        1.04        1.86      0.50 o 
 -10   0   6        0.79        0.34      1.25 o 
  -8   0   6        9.71       10.87      1.16 o 
  -6   0   6      637.78      709.74      7.78 o 
  -4   0   6      428.69      476.68      5.45 o 
  -2   0   6       29.32       24.01      0.99 o 
   0   0   6      120.25       86.02      3.40 o 
   2   0   6      504.41      447.41     22.93 o 
   4   0   6      301.05      369.08      6.39 o 
   6   0   6      564.81      664.73      8.92 o 
   8   0   6       11.70       20.02      1.22 o 
 -11   1   6        9.38        7.02      0.81 o 
 -10   1   6       94.32       89.92      2.70 o 
  -9   1   6      191.32      200.30      4.69 o 
  -8   1   6      295.83      331.21      6.10 o 
  -7   1   6      141.84      152.69      4.06 o 
  -6   1   6       65.61       69.04      2.07 o 
  -5   1   6        2.75        4.42      0.88 o 
  -4   1   6     1704.90     1817.26     12.00 o 
  -3   1   6       29.25       18.62      0.85 o 
  -2   1   6      298.54      256.93      9.32 o 
  -1   1   6        1.30        0.43      0.55 o 
   0   1   6      315.89      341.65     11.03 o 
   1   1   6        0.79       11.62      6.72 o 
   2   1   6       88.88       93.09      1.92 o 
   3   1   6     1002.11      943.86      9.27 o 
   4   1   6       18.90       17.23      1.28 o 
   5   1   6      432.06      513.86      7.78 o 
   6   1   6       17.12       20.65      1.50 o 
   7   1   6        0.14        1.66      1.03 o 
   8   1   6       20.32       24.57      1.25 o 
 -11   2   6       19.25       20.81      1.03 o 
 -10   2   6        3.31        4.29      1.00 o 
  -9   2   6      149.73      169.44      4.59 o 
  -8   2   6      125.44      140.42      3.80 o 
  -7   2   6      267.36      302.64      5.81 o 
  -6   2   6      261.73      264.76      5.02 o 
  -5   2   6      148.72      141.07      3.46 o 
  -4   2   6      569.25      617.94      6.75 o 
  -3   2   6      594.58      579.14      6.19 o 
  -2   2   6      509.90      578.11     25.08 o 
  -1   2   6      386.17      283.69     19.65 o 
   0   2   6      410.54      348.74     12.41 o 
   1   2   6      192.88      127.56      4.51 o 
   2   2   6      284.56      300.68     16.55 o 
   3   2   6       51.28       56.74      1.63 o 
   4   2   6      106.09      109.56      3.02 o 
   5   2   6        6.08        8.02      1.16 o 
   6   2   6       17.42       25.97      1.38 o 
   7   2   6        0.61        1.10      1.38 o 
   8   2   6       12.80       16.23      1.10 o 
 -11   3   6        5.48        4.45      0.72 o 
 -10   3   6       15.04       13.50      1.19 o 
  -9   3   6       29.38       29.12      1.54 o 
  -8   3   6       34.91       41.22      1.76 o 
  -7   3   6      140.30      148.45      4.15 o 
  -6   3   6       31.76       33.51      1.38 o 
  -5   3   6       88.35       97.84      2.67 o 
  -4   3   6      283.62      257.00      4.53 o 
  -3   3   6      274.70      314.05      4.68 o 
  -2   3   6     1328.66     1244.84     15.03 o 
  -1   3   6     1425.36     1258.08     30.82 o 
   0   3   6      542.11      533.22     10.70 o 
   1   3   6      830.16      728.13     48.62 o 
   2   3   6      118.71      108.96      6.95 o 
   3   3   6       12.95       10.96      1.07 o 
   4   3   6      698.17      654.44      8.35 o 
   6   3   6        7.18        6.70      0.91 o 
   7   3   6        3.71        2.47      0.81 o 
   8   3   6       29.74       37.12      1.19 o 
 -10   4   6       12.98        8.52      1.00 o 
  -9   4   6       22.29       19.36      1.35 o 
  -8   4   6       20.32       23.09      1.50 o 
  -7   4   6       43.21       39.57      1.69 o 
  -6   4   6       36.09       35.83      1.47 o 
  -5   4   6        8.55        7.67      0.97 o 
  -4   4   6      901.47      933.87      9.18 o 
  -3   4   6       35.12       42.11      1.38 o 
  -2   4   6     7545.59     7682.33     40.53 o 
  -1   4   6      243.63      199.71      3.84 o 
   0   4   6       45.79       34.13      0.81 o 
   1   4   6      128.09      128.27      3.65 o 
   2   4   6      984.71      950.96     62.97 o 
   3   4   6        9.50        8.83      1.13 o 
   4   4   6       82.09       75.44      2.20 o 
   5   4   6      247.82      236.45      5.05 o 
   6   4   6        1.01        1.75      0.78 o 
   7   4   6        1.57        2.13      0.78 o 
   8   4   6        0.24        0.19      0.81 o 
 -10   5   6        4.43        3.29      0.81 o 
  -9   5   6        0.83        0.50      1.35 o 
  -8   5   6      106.98       95.32      2.92 o 
  -7   5   6        2.55        2.54      1.06 o 
  -6   5   6       22.68       23.44      1.41 o 
  -5   5   6      482.75      470.86      6.93 o 
  -4   5   6        7.21        4.32      0.91 o 
  -3   5   6      415.19      356.45      5.40 o 
  -2   5   6      483.41      414.43      4.01 o 
  -1   5   6      238.58      208.74      2.81 o 
   0   5   6        5.59        4.14      0.54 o 
   1   5   6      996.51      918.22     20.18 o 
   2   5   6       85.22       83.15      1.96 o 
   3   5   6       12.05       12.12      1.13 o 
   4   5   6       32.71       28.24      1.54 o 
   5   5   6        0.58        0.47      1.47 o 
   6   5   6        0.12        0.59      0.85 o 
   7   5   6        1.20        0.38      1.03 o 
 -10   6   6        0.22        1.69      0.63 o 
  -9   6   6       32.56       36.42      1.38 o 
  -8   6   6       49.47       41.55      1.54 o 
  -7   6   6       30.18       28.52      1.41 o 
  -6   6   6      168.01      169.88      4.47 o 
  -5   6   6       86.13       83.02      2.48 o 
  -4   6   6     1315.47     1274.49     11.62 o 
  -3   6   6      241.70      242.70      4.73 o 
  -2   6   6      678.66      602.13      8.81 o 
  -1   6   6       22.23       14.14      0.74 o 
   0   6   6        0.71        1.21      0.63 o 
   1   6   6      241.38      226.35     17.07 o 
   2   6   6      305.75      276.71     15.67 o 
   3   6   6        0.17        1.03      0.85 o 
   4   6   6      253.98      236.91      5.14 o 
   5   6   6      199.75      170.81      4.13 o 
   6   6   6        1.15        0.44      0.78 o 
   7   6   6        0.08        0.09      0.81 o 
  -9   7   6        9.49        8.80      0.88 o 
  -8   7   6       20.82       22.43      1.32 o 
  -7   7   6      220.11      218.87      4.89 o 
  -6   7   6       47.47       48.70      1.69 o 
  -5   7   6       71.15       61.57      1.85 o 
  -4   7   6       37.52       45.33      1.69 o 
  -3   7   6      339.53      346.02      5.92 o 
  -2   7   6       41.40       37.61      1.22 o 
  -1   7   6      513.27      469.76     14.59 o 
   0   7   6      246.18      222.60      9.50 o 
   1   7   6      111.81      116.99      3.83 o 
   2   7   6        3.80        2.30      2.00 o 
   3   7   6        0.64        1.13      1.22 o 
   4   7   6      113.14       97.98      2.83 o 
   5   7   6       11.51       10.52      1.03 o 
   6   7   6        5.94        4.85      0.85 o 
  -8   8   6        0.25        0.38      1.00 o 
  -7   8   6        0.89        0.25      1.28 o 
  -6   8   6       32.38       37.17      1.57 o 
  -5   8   6        1.79       -0.38      1.53 o 
  -4   8   6       41.30       40.91      1.63 o 
  -3   8   6       63.38       60.21      1.82 o 
  -2   8   6        6.21        6.76      1.03 o 
  -1   8   6       85.57       88.87      2.73 o 
   0   8   6        2.91        5.88      1.68 o 
   1   8   6        4.00        2.69      0.70 o 
   2   8   6      124.26      103.89      2.99 o 
   3   8   6        5.19        4.98      1.00 o 
   4   8   6        0.24        1.32      1.32 o 
   5   8   6        2.30        2.00      0.81 o 
   6   8   6        7.76        7.61      0.75 o 
  -8   9   6        7.58        6.98      0.81 o 
  -7   9   6       20.72       22.56      1.16 o 
  -6   9   6        0.26       -0.09      1.13 o 
  -5   9   6        2.90        4.45      0.97 o 
  -4   9   6        3.91        3.29      0.94 o 
  -3   9   6        0.51        1.63      0.88 o 
  -2   9   6       46.92       52.93      1.76 o 
  -1   9   6       40.04       32.50      2.49 o 
   0   9   6        3.59        3.09      0.88 o 
   1   9   6       19.91       17.88      1.63 o 
   2   9   6        3.29        4.67      0.81 o 
   3   9   6      179.62      144.00      3.75 o 
   4   9   6       28.09       30.03      1.35 o 
   5   9   6       23.51       21.97      1.00 o 
  -7  10   6       29.25       32.32      1.13 o 
  -6  10   6       60.74       61.63      1.79 o 
  -5  10   6       22.13       22.91      1.32 o 
  -4  10   6        6.09        6.80      0.97 o 
  -3  10   6       25.45       25.04      1.38 o 
  -2  10   6       28.16       27.20      1.44 o 
  -1  10   6      123.34      121.28      2.99 o 
   0  10   6       32.05       35.18      1.14 o 
   1  10   6        7.02        6.73      0.76 o 
   2  10   6       33.69       32.95      1.44 o 
   3  10   6       15.49       14.32      1.03 o 
   4  10   6        9.00        8.36      0.81 o 
  -5  11   6       14.15       14.54      0.91 o 
  -4  11   6       78.32       80.85      2.26 o 
  -3  11   6        2.85        4.67      0.97 o 
  -2  11   6       15.58       16.32      1.16 o 
  -1  11   6        0.47        2.01      0.94 o 
   0  11   6       77.10       69.60      2.57 o 
   1  11   6        9.20        9.62      0.74 o 
   2  11   6        0.73        0.56      1.03 o 
   3  11   6        8.60        9.27      0.81 o 
  -3  12   6       14.19       16.95      0.97 o 
  -2  12   6       11.17        9.62      0.91 o 
  -1  12   6        7.82        8.46      0.64 o 
   0  12   6        1.78        1.89      0.50 o 
 -11   0   7        6.98        2.66      0.78 o 
  -9   0   7      414.98      447.68      7.01 o 
  -7   0   7        6.21        6.58      1.00 o 
  -5   0   7     3097.11     3072.98     18.42 o 
  -3   0   7     1362.74     1187.00      9.30 o 
  -1   0   7      272.10      234.80      2.71 o 
   1   0   7     2919.57     2866.80    146.23 o 
   3   0   7      311.66      420.46      6.71 o 
   5   0   7      605.57      758.39      9.79 o 
   7   0   7        0.01        0.00      1.41 o 
 -11   1   7        3.28        2.13      0.72 o 
 -10   1   7        8.57        7.58      1.10 o 
  -9   1   7       82.96       76.35      2.20 o 
  -8   1   7      176.11      162.08      4.47 o 
  -7   1   7        0.04        5.10      1.06 o 
  -6   1   7       24.98       24.16      1.28 o 
  -5   1   7       88.57      115.91      3.24 o 
  -4   1   7      339.86      342.23      5.07 o 
  -3   1   7      177.97      185.61      3.53 o 
  -2   1   7     1605.90     1382.65     43.43 o 
  -1   1   7       44.59       34.72      0.79 o 
   0   1   7     1704.19     1543.86     67.68 o 
   1   1   7       12.10        9.53      0.63 o 
   2   1   7        0.62        3.10      1.72 o 
   3   1   7       34.42       37.02      1.50 o 
   4   1   7      139.27      163.70      4.56 o 
   5   1   7      125.44      152.55      4.46 o 
   6   1   7        7.19       10.68      1.32 o 
   7   1   7       78.60      107.56      2.86 o 
   8   1   7        0.12       -0.25      1.00 o 
 -11   2   7        0.33        0.56      0.91 o 
 -10   2   7       36.19       47.40      1.69 o 
  -9   2   7      322.55      343.43      6.23 o 
  -8   2   7      133.07      148.84      4.50 o 
  -7   2   7      254.52      279.66      5.65 o 
  -6   2   7       45.99       57.54      1.76 o 
  -5   2   7       54.90       39.59      1.47 o 
  -4   2   7        2.25        2.94      0.78 o 
  -3   2   7        0.82       -0.47      1.06 o 
  -2   2   7        0.73        3.13      1.17 o 
  -1   2   7      662.21      607.98     42.55 o 
   0   2   7     1870.09     1808.41    101.61 o 
   1   2   7      318.63      274.83     19.29 o 
   2   2   7        9.78       14.46      0.74 o 
   3   2   7        2.53        0.47      1.57 o 
   4   2   7      728.12      767.65      9.48 o 
   5   2   7      177.06      212.08      4.91 o 
   6   2   7        9.81       12.31      1.10 o 
   7   2   7        1.18        1.06      1.38 o 
 -11   3   7        0.16       -0.19      0.81 o 
 -10   3   7       63.00       54.76      1.73 o 
  -9   3   7       35.17       45.14      1.66 o 
  -8   3   7       50.10       52.37      1.98 o 
  -7   3   7       28.46       25.70      1.47 o 
  -6   3   7       26.71       36.89      1.54 o 
  -5   3   7       83.77       76.15      2.23 o 
  -4   3   7       40.38       31.55      1.32 o 
  -3   3   7      817.20      824.03      8.29 o 
  -2   3   7     1364.48     1224.13     38.22 o 
  -1   3   7       92.93       67.42      1.63 o 
   0   3   7       33.79       74.49     39.50 o 
   1   3   7      238.59      231.05     22.04 o 
   2   3   7        3.07        4.75      2.76 o 
   3   3   7      756.72      722.96      8.85 o 
   4   3   7       95.99      100.25      3.08 o 
   5   3   7       64.82       67.86      2.04 o 
   6   3   7        8.54        9.18      1.06 o 
   7   3   7       59.44       77.57      2.26 o 
 -10   4   7       16.77       14.98      1.03 o 
  -9   4   7       19.94       19.36      1.38 o 
  -8   4   7       15.40       10.78      1.16 o 
  -7   4   7      109.56      109.56      3.20 o 
  -6   4   7        4.62        2.32      1.00 o 
  -5   4   7       36.63       32.57      1.47 o 
  -4   4   7       13.71       11.94      1.00 o 
  -3   4   7       67.44       55.12      1.73 o 
  -2   4   7        0.15       -0.95      0.95 o 
  -1   4   7      147.37      127.56     11.65 o 
   0   4   7       20.93       15.14      0.86 o 
   1   4   7       20.58       18.40      1.30 o 
   2   4   7      103.96       87.56      7.29 o 
   3   4   7      403.44      324.21      5.90 o 
   4   4   7       11.70       11.84      1.19 o 
   5   4   7       30.78       29.49      1.38 o 
   6   4   7       40.95       43.61      1.63 o 
   7   4   7        0.03        0.56      0.94 o 
 -10   5   7       31.37       28.31      1.13 o 
  -9   5   7        8.93        7.02      1.03 o 
  -8   5   7        0.46        0.19      1.25 o 
  -7   5   7       42.04       42.67      1.76 o 
  -6   5   7      650.51      611.79      8.47 o 
  -5   5   7       97.55       96.55      2.98 o 
  -4   5   7      551.23      560.16      7.49 o 
  -3   5   7      127.40      114.59      3.40 o 
  -2   5   7      304.81      279.80      3.51 o 
  -1   5   7      124.03      107.33      2.06 o 
   0   5   7        4.79        5.53      0.62 o 
   1   5   7       67.32       64.05      4.60 o 
   2   5   7       31.92       26.16      3.75 o 
   3   5   7       15.68       11.87      1.07 o 
   4   5   7       61.44       55.87      1.79 o 
   5   5   7        0.17       -0.38      1.16 o 
   6   5   7       89.94       86.34      2.45 o 
   7   5   7        0.28        0.59      0.59 o 
 -10   6   7        5.36        4.32      0.66 o 
  -9   6   7      125.58      126.43      3.08 o 
  -8   6   7       82.00       85.93      2.64 o 
  -7   6   7      211.49      208.40      4.79 o 
  -6   6   7       67.75       65.89      1.91 o 
  -5   6   7       55.72       53.26      1.79 o 
  -4   6   7      535.24      527.64      7.42 o 
  -3   6   7       11.25       11.90      1.16 o 
  -2   6   7      137.26      129.55      2.56 o 
  -1   6   7       40.85       41.02      3.89 o 
   0   6   7      143.48      142.04      7.14 o 
   1   6   7        3.81        5.08      0.61 o 
   2   6   7        4.33        4.15      0.68 o 
   3   6   7       35.51       28.90      1.32 o 
   4   6   7       54.41       46.73      1.66 o 
   5   6   7      227.08      215.45      4.48 o 
   6   6   7        4.39        5.36      0.75 o 
  -9   7   7        7.09        4.79      0.75 o 
  -8   7   7        2.10        2.00      0.88 o 
  -7   7   7       52.05       51.28      1.69 o 
  -6   7   7       56.44       60.85      1.94 o 
  -5   7   7       26.58       28.55      1.38 o 
  -4   7   7      132.66      122.81      3.24 o 
  -3   7   7      512.64      531.25      7.54 o 
  -2   7   7       42.42       44.07      1.16 o 
  -1   7   7      285.66      261.42     15.84 o 
   0   7   7       31.53       25.75      2.23 o 
   1   7   7      146.70      132.40     13.04 o 
   2   7   7       36.00       39.12      4.97 o 
   3   7   7      147.69      132.40      3.71 o 
   4   7   7        1.75        0.81      0.91 o 
   5   7   7        0.16       -1.13      1.13 o 
   6   7   7        6.17        4.73      0.66 o 
  -8   8   7        0.12        0.56      1.00 o 
  -7   8   7        6.34        7.27      1.03 o 
  -6   8   7       70.69       66.75      2.01 o 
  -5   8   7       59.54       63.43      1.88 o 
  -4   8   7        2.04        2.79      0.97 o 
  -3   8   7        1.17        0.97      0.88 o 
  -2   8   7       31.88       29.43      1.44 o 
  -1   8   7      137.53      122.36      4.10 o 
   0   8   7       11.26       13.57      1.85 o 
   1   8   7      160.95      160.96     19.64 o 
   2   8   7        2.48        0.81      1.28 o 
   3   8   7        8.83        8.74      1.19 o 
   4   8   7        0.37        0.56      0.78 o 
   5   8   7       19.89       19.74      0.97 o 
  -7   9   7       27.86       30.28      1.29 o 
  -6   9   7       71.86       76.96      2.29 o 
  -5   9   7        7.21        8.27      1.10 o 
  -4   9   7        5.62        8.24      1.19 o 
  -3   9   7       38.44       39.78      1.50 o 
  -2   9   7      447.24      496.57      7.30 o 
  -1   9   7       33.44       30.63      1.04 o 
   0   9   7       90.44       84.46      7.03 o 
   1   9   7        0.25       -0.01      0.94 o 
   2   9   7       13.37       13.34      1.07 o 
   3   9   7        0.02       -0.06      0.85 o 
   4   9   7        7.61        7.70      0.88 o 
  -6  10   7       37.06       40.42      1.32 o 
  -5  10   7       83.23       96.31      2.83 o 
  -4  10   7        7.39        7.49      0.97 o 
  -3  10   7      108.27      110.92      3.33 o 
  -2  10   7        3.69        0.59      1.41 o 
  -1  10   7       62.41       65.47      2.65 o 
   0  10   7       18.93       16.64      3.81 o 
   1  10   7      118.06      112.93     15.01 o 
   2  10   7        0.17       -0.63      1.03 o 
   3  10   7        0.03        0.63      0.69 o 
  -5  11   7        1.27        2.41      0.63 o 
  -4  11   7       28.48       33.67      1.19 o 
  -3  11   7        0.06        0.53      0.78 o 
  -2  11   7       56.79       62.34      1.85 o 
  -1  11   7        0.16        0.95      0.52 o 
   0  11   7        8.75       10.19      0.70 o 
   1  11   7        5.66        4.60      0.97 o 
   2  11   7        4.83        3.76      0.75 o 
 -10   0   8        1.59        1.72      0.88 o 
  -8   0   8        4.98        8.46      1.13 o 
  -6   0   8      106.45      121.41      3.52 o 
  -4   0   8      378.18      324.36      5.14 o 
  -2   0   8     1375.95     1316.53     42.19 o 
   0   0   8      227.52      268.31     13.07 o 
   2   0   8       22.63       22.70      2.02 o 
   4   0   8      496.79      637.56      8.87 o 
   6   0   8      157.07      202.41      4.60 o 
 -11   1   8       25.98       23.38      1.00 o 
 -10   1   8       81.69       68.86      2.14 o 
  -9   1   8       23.80       29.99      1.57 o 
  -8   1   8       11.49       13.16      1.38 o 
  -7   1   8      415.80      412.75      6.79 o 
  -6   1   8       48.37       52.53      1.79 o 
  -5   1   8      876.62      929.42      9.61 o 
  -4   1   8        9.56       15.00      1.00 o 
  -3   1   8        0.41       -1.22      1.22 o 
  -2   1   8      128.74      113.77      4.58 o 
  -1   1   8        1.29        0.66      0.76 o 
   0   1   8      321.81      334.20      6.86 o 
   1   1   8       91.15       91.83      1.85 o 
   2   1   8      346.94      341.83      8.72 o 
   3   1   8       17.19       25.53      1.60 o 
   4   1   8        1.28        0.00      2.00 o 
   5   1   8       25.83       30.21      1.60 o 
   6   1   8       82.32      102.51      2.95 o 
   7   1   8        8.31        6.86      1.00 o 
 -11   2   8        1.45       -0.97      0.97 o 
 -10   2   8       33.63       33.67      1.41 o 
  -9   2   8       34.12       30.09      1.54 o 
  -8   2   8      156.94      157.35      4.44 o 
  -7   2   8        0.52        2.79      0.97 o 
  -6   2   8       22.46       24.44      1.38 o 
  -5   2   8      157.04      158.74      4.06 o 
  -4   2   8      203.87      206.81      4.35 o 
  -3   2   8        6.63       10.55      1.00 o 
  -2   2   8        6.92        4.62      2.30 o 
  -1   2   8     1200.62     1120.27     74.18 o 
   0   2   8       32.00       31.23     17.90 o 
   1   2   8        9.66        8.80      0.68 o 
   2   2   8      341.17      346.19     24.73 o 
   3   2   8      119.90      120.76      3.43 o 
   4   2   8      126.79      148.25      4.46 o 
   5   2   8       36.89       47.49      1.76 o 
   6   2   8        0.37       -0.44      1.35 o 
   7   2   8        8.30       12.43      0.97 o 
 -10   3   8       14.20       13.78      1.10 o 
  -9   3   8       68.91       70.51      2.13 o 
  -8   3   8        0.20        1.60      1.06 o 
  -7   3   8       22.68       22.50      1.41 o 
  -6   3   8        0.15        1.00      0.91 o 
  -5   3   8       26.99       16.20      1.22 o 
  -4   3   8      227.49      237.73      4.86 o 
  -3   3   8       94.95       97.99      2.76 o 
  -2   3   8       11.07       16.06      2.63 o 
  -1   3   8        3.12       11.69      6.04 o 
   0   3   8       76.72       63.05      4.72 o 
   1   3   8       90.42       88.47      9.94 o 
   2   3   8      359.76      375.76     34.37 o 
   3   3   8      153.04      156.11      4.28 o 
   4   3   8       62.38       60.55      1.98 o 
   5   3   8       16.39       21.37      1.25 o 
   6   3   8       16.79       21.84      1.32 o 
   7   3   8        6.18        7.39      0.75 o 
 -10   4   8       12.09        9.77      0.94 o 
  -9   4   8        2.35        3.91      0.94 o 
  -8   4   8       12.73       16.23      1.32 o 
  -7   4   8      170.07      157.80      4.41 o 
  -6   4   8       26.05       24.94      1.44 o 
  -5   4   8      136.02      129.85      3.93 o 
  -4   4   8       78.88       68.53      2.01 o 
  -3   4   8        3.38        3.07      0.97 o 
  -2   4   8     1214.21     1180.94     73.19 o 
  -1   4   8       86.95       75.91      5.90 o 
   0   4   8      668.38      548.53     42.55 o 
   1   4   8       32.00       33.99      3.81 o 
   2   4   8      121.33      105.51      8.31 o 
   4   4   8        0.82       -1.00      1.38 o 
   5   4   8        1.71        2.79      0.97 o 
   6   4   8        0.25        1.63      0.72 o 
 -10   5   8       17.15       13.79      0.85 o 
  -9   5   8       11.89        8.36      0.94 o 
  -8   5   8        9.93       10.02      1.10 o 
  -7   5   8        1.12        2.69      0.81 o 
  -6   5   8       90.49       83.90      2.54 o 
  -5   5   8       85.60       85.08      2.57 o 
  -4   5   8      104.31       89.29      2.67 o 
  -3   5   8      439.13      432.49      6.64 o 
  -2   5   8      120.79      106.17      5.01 o 
  -1   5   8        0.57        2.44      1.00 o 
   0   5   8       31.29       28.41      3.18 o 
   1   5   8      175.86      164.16     10.56 o 
   2   5   8       18.55       15.95      1.52 o 
   3   5   8       70.09       67.78      2.10 o 
   4   5   8        0.65        2.25      0.85 o 
   5   5   8        1.62        1.19      1.41 o 
   6   5   8        5.39        5.45      0.75 o 
  -9   6   8       13.31       11.68      0.94 o 
  -8   6   8       11.09        8.55      1.10 o 
  -7   6   8       39.22       44.67      1.57 o 
  -6   6   8       11.64        8.39      1.10 o 
  -5   6   8       47.78       51.21      1.79 o 
  -4   6   8      343.24      346.71      6.14 o 
  -3   6   8      200.71      180.97      4.54 o 
  -2   6   8        2.98        0.42      1.12 o 
  -1   6   8       24.57       25.95      2.01 o 
   0   6   8       97.41       99.53      6.77 o 
   1   6   8       63.48       56.18      6.89 o 
   2   6   8       87.67       83.11      8.26 o 
   3   6   8        1.23       -0.66      1.41 o 
   4   6   8       43.04       44.12      1.60 o 
   5   6   8       25.72       26.73      1.25 o 
   6   6   8       13.22       14.57      0.81 o 
  -9   7   8       25.56       26.20      1.00 o 
  -8   7   8        5.73        8.39      0.91 o 
  -7   7   8       75.82       75.87      2.13 o 
  -6   7   8        4.32        4.26      0.94 o 
  -5   7   8        5.76        5.17      1.06 o 
  -4   7   8        6.64        5.45      1.00 o 
  -3   7   8        2.49        0.78      1.10 o 
  -2   7   8      232.18      222.26     10.03 o 
  -1   7   8        4.58        4.75      1.24 o 
   0   7   8      158.44      156.13     16.39 o 
   1   7   8        1.18        0.08      0.98 o 
   2   7   8       22.30       21.08      2.21 o 
   3   7   8       46.52       38.51      1.60 o 
   4   7   8       16.76       16.04      1.07 o 
   5   7   8        2.28        2.69      0.75 o 
  -8   8   8       12.56       14.66      0.91 o 
  -7   8   8       22.92       20.40      1.13 o 
  -6   8   8       12.92       13.38      1.13 o 
  -5   8   8        1.08       -0.53      1.25 o 
  -4   8   8       53.90       61.00      1.79 o 
  -3   8   8       81.63       79.89      2.39 o 
  -2   8   8       81.59       74.37      2.23 o 
  -1   8   8       22.10       22.30      1.71 o 
   0   8   8        2.90        2.60      0.63 o 
   1   8   8        0.27       -0.51      0.94 o 
   2   8   8        2.59        1.63      0.85 o 
   3   8   8       12.90        9.18      1.10 o 
   4   8   8       38.09       37.47      1.35 o 
  -7   9   8       86.36      109.05      2.61 o 
  -6   9   8        0.60        0.13      1.25 o 
  -5   9   8       64.13       67.78      2.07 o 
  -4   9   8       55.19       44.26      1.69 o 
  -3   9   8        3.35        4.23      0.97 o 
  -2   9   8        0.74        0.63      1.44 o 
  -1   9   8      104.61       96.40     10.68 o 
   0   9   8       14.05       14.71      0.85 o 
   1   9   8        7.00        5.64      0.91 o 
   2   9   8        1.98        0.78      1.22 o 
   3   9   8        8.18        5.79      0.78 o 
  -6  10   8        6.02        7.49      0.78 o 
  -5  10   8       13.75       16.32      0.97 o 
  -4  10   8       47.42       49.52      1.60 o 
  -3  10   8        0.40        0.28      1.13 o 
  -2  10   8       20.76       18.74      1.19 o 
  -1  10   8        0.18       -0.84      0.84 o 
   0  10   8        0.92        0.35      1.21 o 
   1  10   8       46.48       40.45      5.97 o 
   2  10   8        4.95        5.26      0.78 o 
  -4  11   8       39.73       42.21      1.29 o 
  -3  11   8        5.64        7.52      0.85 o 
  -2  11   8       24.28       23.26      1.10 o 
  -1  11   8        9.56        9.09      0.60 o 
   0  11   8        5.08        5.45      0.88 o 
  -9   0   9      370.60      406.61      6.65 o 
  -7   0   9       30.93       32.41      1.54 o 
  -5   0   9      119.90      116.40      3.14 o 
  -3   0   9       76.34       75.66      2.35 o 
  -1   0   9      480.49      482.61     39.29 o 
   1   0   9      219.49      234.19     16.26 o 
   3   0   9      490.41      580.22      8.52 o 
   5   0   9        3.57        4.35      1.10 o 
 -10   1   9       17.18       23.34      1.22 o 
  -9   1   9       27.74       26.39      1.50 o 
  -8   1   9        0.81       -0.41      1.57 o 
  -7   1   9        0.84        0.31      1.47 o 
  -6   1   9        0.28       -0.41      1.50 o 
  -5   1   9      145.16      170.23      4.37 o 
  -4   1   9       71.42       77.02      2.23 o 
  -3   1   9      293.46      298.43      5.34 o 
  -2   1   9      229.52      231.11      7.50 o 
  -1   1   9      295.76      337.43      3.91 o 
   0   1   9      250.02      228.74      3.37 o 
   1   1   9      169.98      173.16      5.31 o 
   2   1   9      162.38      176.36      9.82 o 
   3   1   9      194.59      241.30      5.61 o 
   4   1   9       49.52       52.25      1.91 o 
   5   1   9       19.66       26.13      1.47 o 
   6   1   9        9.11       15.44      1.06 o 
 -10   2   9       34.87       36.90      1.35 o 
  -9   2   9        2.63        3.32      1.06 o 
  -8   2   9        2.66        2.47      1.13 o 
  -7   2   9       88.19       90.21      2.70 o 
  -6   2   9      296.39      321.45      6.10 o 
  -5   2   9       39.42       41.92      1.57 o 
  -4   2   9       20.34       19.05      1.19 o 
  -3   2   9       87.12       92.14      2.73 o 
  -2   2   9      351.01      322.65     15.94 o 
  -1   2   9        9.75       11.02      0.72 o 
   0   2   9      115.41      102.09     60.63 o 
   1   2   9      123.81      127.23      2.55 o 
   2   2   9      150.08      138.70      5.47 o 
   3   2   9       18.72       23.22      1.54 o 
   4   2   9      379.09      472.77      7.48 o 
   5   2   9       36.80       43.80      1.79 o 
   6   2   9        4.60        4.67      0.88 o 
 -10   3   9       12.28        7.49      0.97 o 
  -9   3   9        7.76        5.32      1.00 o 
  -8   3   9       95.01      100.68      3.05 o 
  -7   3   9        3.53        4.42      1.06 o 
  -6   3   9       19.49       19.68      1.38 o 
  -5   3   9        4.56        1.41      1.72 o 
  -4   3   9       39.15       37.65      1.54 o 
  -3   3   9        0.42        2.85      0.91 o 
  -2   3   9       70.34       56.57      5.68 o 
  -1   3   9       54.79       51.88      2.89 o 
   0   3   9      127.29      134.25     15.30 o 
   1   3   9       72.01       68.83      5.35 o 
   2   3   9       30.55       31.63      2.62 o 
   3   3   9       13.92       15.38      1.25 o 
   4   3   9       42.86       44.30      1.69 o 
   5   3   9       11.90       13.22      1.16 o 
   6   3   9        2.92        4.57      0.85 o 
 -10   4   9        0.68        0.56      0.94 o 
  -9   4   9       73.46       74.90      2.10 o 
  -8   4   9       15.85       11.22      1.13 o 
  -7   4   9       84.68       81.69      2.42 o 
  -6   4   9       25.27       22.72      1.38 o 
  -5   4   9     1010.32     1051.47     11.27 o 
  -4   4   9       45.66       47.69      1.76 o 
  -3   4   9       25.29       20.81      1.32 o 
  -2   4   9      201.15      180.27     10.73 o 
  -1   4   9        7.85        5.47      0.64 o 
   0   4   9        0.13       -0.93      0.93 o 
   1   4   9       57.67       66.57      2.45 o 
   2   4   9       57.05       50.66      3.29 o 
   3   4   9       32.39        1.63      0.78 o 
   4   4   9        0.18       -0.19      1.35 o 
   5   4   9        9.37       11.40      1.03 o 
   6   4   9        1.62        2.04      0.59 o 
  -9   5   9        9.08       10.65      0.94 o 
  -8   5   9      139.79      142.05      3.77 o 
  -7   5   9       45.29        1.35      1.44 o 
  -6   5   9       18.50       18.05      1.19 o 
  -5   5   9        7.58        7.49      1.10 o 
  -4   5   9      830.18      796.13      9.57 o 
  -3   5   9      160.11      152.98      4.19 o 
  -2   5   9      575.98      517.74     36.49 o 
  -1   5   9       15.85       13.34      1.39 o 
   0   5   9        0.24        1.21      1.19 o 
   1   5   9        1.91        2.13      0.63 o 
   2   5   9       36.96       29.62      2.02 o 
   3   5   9       25.99       20.59      1.28 o 
   4   5   9        6.23        7.92      0.94 o 
   5   5   9       13.32       11.50      0.91 o 
  -9   6   9        0.89        0.16      1.03 o 
  -8   6   9        3.39        5.10      0.94 o 
  -7   6   9        8.85        9.62      1.19 o 
  -6   6   9        6.17        8.21      1.03 o 
  -5   6   9        4.52        5.57      0.97 o 
  -4   6   9       47.70       51.55      1.88 o 
  -3   6   9      379.70      372.54      6.53 o 
  -2   6   9      227.25      196.16     11.75 o 
  -1   6   9        0.03        0.63      0.66 o 
   0   6   9        4.61        4.14      0.70 o 
   1   6   9        5.19        4.79      0.65 o 
   2   6   9      101.80      100.28      7.38 o 
   3   6   9        1.30        0.34      1.44 o 
   4   6   9        3.21        2.94      0.81 o 
   5   6   9        6.13        6.76      0.72 o 
  -8   7   9        3.16        2.66      0.81 o 
  -7   7   9       17.50       17.83      1.16 o 
  -6   7   9        0.06       -0.69      1.35 o 
  -5   7   9       27.29       35.48      1.47 o 
  -4   7   9       12.46       12.62      1.16 o 
  -3   7   9      417.09      397.69      6.60 o 
  -2   7   9       17.50       15.04      1.72 o 
  -1   7   9       34.89       37.48      3.60 o 
   0   7   9       56.15       44.46      7.70 o 
   1   7   9      122.64      115.28     14.30 o 
   2   7   9       36.35       33.52      4.69 o 
   3   7   9       10.46        9.15      0.94 o 
   4   7   9       27.65       28.27      1.16 o 
  -8   8   9       20.11       22.16      0.94 o 
  -7   8   9       52.41       51.26      1.63 o 
  -6   8   9       36.61       35.52      1.41 o 
  -5   8   9        0.02        0.66      1.19 o 
  -4   8   9        0.62       -0.09      1.13 o 
  -3   8   9        2.88        2.97      0.91 o 
  -2   8   9      176.97      200.25      4.69 o 
  -1   8   9       23.68       25.43      1.27 o 
   0   8   9       52.95       43.56      5.46 o 
   1   8   9       16.21       14.82      2.94 o 
   2   8   9       44.70       42.99      1.47 o 
   3   8   9       75.27       62.89      1.95 o 
  -7   9   9       33.52       35.75      1.19 o 
  -6   9   9        0.10        0.78      1.06 o 
  -5   9   9       63.70       65.49      2.04 o 
  -4   9   9        0.11        0.16      1.16 o 
  -3   9   9        0.10        0.22      1.16 o 
  -2   9   9        0.12        0.78      1.35 o 
  -1   9   9       12.45       11.15      1.72 o 
   0   9   9      123.53      125.41     12.53 o 
   1   9   9        3.75        3.15      0.63 o 
   2   9   9       18.91       16.64      1.03 o 
  -5  10   9       10.39        9.46      0.85 o 
  -4  10   9       55.76       60.31      1.85 o 
  -3  10   9        5.48        6.42      0.88 o 
  -2  10   9        0.06        1.22      0.72 o 
  -1  10   9        2.94        2.80      0.53 o 
   0  10   9       12.57        9.23      1.83 o 
   1  10   9        0.28        0.47      0.62 o 
 -10   0  10       85.65       64.49      1.79 o 
  -8   0  10      120.06      115.76      3.24 o 
  -6   0  10       16.59       19.83      1.35 o 
  -4   0  10       52.74       49.06      1.73 o 
  -2   0  10     1085.11     1119.55     45.37 o 
   0   0  10       42.97       44.72      2.35 o 
   2   0  10       99.17      104.78      9.36 o 
   4   0  10      254.43      331.78      6.00 o 
 -10   1  10        3.13        4.95      0.81 o 
  -9   1  10        1.22        4.26      0.94 o 
  -8   1  10        3.47        3.23      1.00 o 
  -7   1  10       33.51       30.18      1.60 o 
  -6   1  10       19.68       23.09      1.38 o 
  -5   1  10      173.44      174.23      4.53 o 
  -4   1  10        4.02        2.97      1.00 o 
  -3   1  10       75.22       69.87      2.26 o 
  -2   1  10       11.11       13.47      0.80 o 
  -1   1  10       55.01       54.66      3.29 o 
   0   1  10       90.77       91.38      2.14 o 
   1   1  10       13.10       12.02      1.41 o 
   2   1  10       39.75       50.47      4.30 o 
   3   1  10      286.85      365.33      6.70 o 
   4   1  10       10.19       14.97      1.41 o 
   5   1  10        3.49        6.83      1.00 o 
 -10   2  10        6.55        6.39      0.81 o 
  -9   2  10       46.35       42.09      1.63 o 
  -8   2  10       34.55       38.81      1.57 o 
  -7   2  10       59.48       68.26      2.10 o 
  -6   2  10      121.32      116.76      3.43 o 
  -5   2  10       69.26       72.05      2.20 o 
  -4   2  10        5.77        6.76      1.00 o 
  -3   2  10      296.43      271.76      5.50 o 
  -2   2  10        7.52        6.17      0.89 o 
  -1   2  10       25.28       20.12      1.74 o 
   0   2  10       52.80       42.95      2.93 o 
   1   2  10      189.94      175.67      3.26 o 
   2   2  10      228.75      238.04      5.17 o 
   3   2  10       22.63       20.02      1.50 o 
   4   2  10       14.84       17.39      1.41 o 
   5   2  10       24.52       28.55      1.28 o 
 -10   3  10      136.42      119.56      2.74 o 
  -9   3  10        3.04        1.19      1.41 o 
  -8   3  10        7.40        8.08      1.22 o 
  -7   3  10       82.54       81.71      2.39 o 
  -6   3  10      185.58      179.00      4.72 o 
  -5   3  10      121.61      136.00      4.05 o 
  -4   3  10      193.98      194.22      4.76 o 
  -3   3  10       24.96       24.69      1.41 o 
  -2   3  10       98.05       83.01      1.74 o 
  -1   3  10      205.97      202.55      7.60 o 
   0   3  10      110.83      109.74      5.70 o 
   1   3  10       35.27       33.99      2.23 o 
   2   3  10       17.39       16.49      1.21 o 
   3   3  10      242.25      246.23      5.21 o 
   4   3  10       69.00       73.15      2.10 o 
   5   3  10       47.13       61.54      1.98 o 
 -10   4  10       86.95       94.66      2.29 o 
  -9   4  10        0.45       -1.16      1.16 o 
  -8   4  10       33.41       37.68      1.60 o 
  -7   4  10       38.21       34.83      1.57 o 
  -6   4  10       43.77       42.61      1.66 o 
  -5   4  10      184.02      185.89      4.82 o 
  -4   4  10       17.93       23.87      1.44 o 
  -3   4  10      222.76      223.87      5.14 o 
  -2   4  10       45.97       45.67      3.34 o 
  -1   4  10       16.18       14.41      1.57 o 
   0   4  10      187.17      178.15     10.71 o 
   1   4  10       53.60       53.10      1.26 o 
   2   4  10       29.34       35.55      3.24 o 
   3   4  10       89.10       89.49      2.45 o 
   4   4  10        0.01        0.22      1.22 o 
   5   4  10        3.46        4.92      0.78 o 
  -9   5  10        2.93        3.79      0.81 o 
  -8   5  10        6.67        7.20      0.94 o 
  -7   5  10        1.23        1.22      1.32 o 
  -6   5  10       12.24       13.25      1.16 o 
  -5   5  10        7.75        8.39      1.10 o 
  -4   5  10        0.37        0.59      1.69 o 
  -3   5  10      792.09      794.20      9.53 o 
  -2   5  10       21.57       22.12      1.41 o 
  -1   5  10      187.87      176.98     12.31 o 
   0   5  10       20.37       22.26      1.03 o 
   1   5  10        9.42        8.40      0.75 o 
   2   5  10        0.05        0.37      0.88 o 
   3   5  10      127.12      124.99      3.49 o 
   4   5  10       14.80       13.35      1.07 o 
  -9   6  10       12.71        9.71      0.75 o 
  -8   6  10        2.80        2.79      0.75 o 
  -7   6  10      105.27      113.40      3.17 o 
  -6   6  10       32.63       33.70      1.41 o 
  -5   6  10       13.45       17.60      1.22 o 
  -4   6  10        2.61        2.88      1.06 o 
  -3   6  10      221.11      232.35      5.17 o 
  -2   6  10       38.78       39.03      3.18 o 
  -1   6  10        8.28       10.70      0.92 o 
   0   6  10      102.11      106.49     13.04 o 
   1   6  10       36.22       34.66      2.85 o 
   2   6  10       13.99       18.35      2.16 o 
   3   6  10       18.97       17.64      1.16 o 
   4   6  10        1.44        0.56      0.91 o 
  -8   7  10       41.61       48.36      1.47 o 
  -7   7  10        0.02        0.44      0.75 o 
  -6   7  10       16.91       17.45      1.13 o 
  -5   7  10       10.60       15.82      1.16 o 
  -4   7  10       66.03       75.93      2.29 o 
  -3   7  10      118.61      122.63      3.27 o 
  -2   7  10       30.03       28.45      3.20 o 
  -1   7  10       15.48       14.34      2.04 o 
   0   7  10        1.93        2.28      0.64 o 
   1   7  10        8.21        6.36      1.00 o 
   2   7  10        7.00        5.34      0.66 o 
   3   7  10       30.39       34.92      1.25 o 
  -7   8  10       21.10       23.88      1.03 o 
  -6   8  10       67.35       69.46      2.07 o 
  -5   8  10        2.03        0.97      1.25 o 
  -4   8  10        2.75        1.06      0.91 o 
  -3   8  10       17.45       15.73      1.19 o 
  -2   8  10       32.86       39.97      1.60 o 
  -1   8  10        8.09        7.21      0.83 o 
   0   8  10       47.63       39.72      3.04 o 
   1   8  10       21.50       21.82      0.83 o 
   2   8  10        0.18        1.06      0.69 o 
  -6   9  10        0.23        0.03      0.63 o 
  -5   9  10       99.49      111.29      2.73 o 
  -4   9  10       26.99       23.41      1.22 o 
  -3   9  10        1.56        2.57      0.85 o 
  -2   9  10        0.01       -0.19      0.72 o 
  -1   9  10       26.96       22.76      1.35 o 
   0   9  10        8.69       10.25      1.24 o 
   1   9  10        0.84        0.23      0.65 o 
  -4  10  10       63.74       70.01      1.98 o 
  -3  10  10       12.84       15.82      0.94 o 
  -2  10  10       22.32       23.79      1.00 o 
  -1  10  10        5.40        5.39      0.48 o 
  -9   0  11       58.82       57.42      1.73 o 
  -7   0  11       58.92       65.31      1.98 o 
  -5   0  11       57.02       63.64      1.91 o 
  -3   0  11       42.19       43.61      1.76 o 
  -1   0  11      260.32      180.83    144.26 o 
   1   0  11      291.69      339.68     33.87 o 
   3   0  11       20.26       31.39      1.66 o 
   5   0  11       26.90       34.89      1.16 o 
 -10   1  11        0.18       -0.91      0.91 o 
  -9   1  11        2.56        3.91      0.97 o 
  -8   1  11        6.30       17.51      1.28 o 
  -7   1  11        1.36        1.32      0.91 o 
  -6   1  11       52.97       47.14      1.79 o 
  -5   1  11       86.34       92.65      2.98 o 
  -4   1  11       57.15       54.80      1.79 o 
  -3   1  11      203.81      210.54      4.98 o 
  -2   1  11        1.41        0.53      1.03 o 
  -1   1  11        0.31        1.24      0.81 o 
   0   1  11       41.49       39.09      2.40 o 
   1   1  11       13.84       10.21      0.87 o 
   2   1  11      123.38      142.22      2.77 o 
   3   1  11       14.70       18.89      1.38 o 
   4   1  11        0.89        0.85      0.94 o 
   5   1  11        0.61       -0.85      0.94 o 
 -10   2  11        4.25        4.23      0.75 o 
  -9   2  11       17.73       17.83      1.13 o 
  -8   2  11       77.96       85.26      2.73 o 
  -7   2  11        0.87        1.19      1.00 o 
  -6   2  11       10.79       12.62      1.25 o 
  -5   2  11        2.33        3.10      0.97 o 
  -4   2  11       53.75       54.67      1.91 o 
  -3   2  11      397.44      397.30      6.88 o 
  -2   2  11        8.89       11.01      1.49 o 
  -1   2  11      221.44      214.11      3.53 o 
   0   2  11       92.01       80.63     47.27 o 
   1   2  11       10.57       10.61      1.13 o 
   2   2  11       76.80       84.38      5.24 o 
   3   2  11       39.80       40.04      1.76 o 
   4   2  11        9.10        9.37      1.03 o 
  -9   3  11        0.95        0.50      0.81 o 
  -8   3  11       24.75       27.98      1.38 o 
  -7   3  11       83.46       84.73      2.48 o 
  -6   3  11       69.69       69.73      2.17 o 
  -5   3  11      106.25      115.11      3.30 o 
  -4   3  11       49.01       50.36      1.82 o 
  -3   3  11        0.18       -1.60      1.60 o 
  -2   3  11        1.46        1.32      2.13 o 
  -1   3  11       23.57       24.63      0.94 o 
   0   3  11       78.50       80.34      1.81 o 
   1   3  11       41.81       43.78      1.32 o 
   2   3  11       30.94       32.03      1.35 o 
   3   3  11        8.67       12.09      1.16 o 
   4   3  11        2.28        0.88      1.22 o 
  -9   4  11        7.07        5.36      0.78 o 
  -8   4  11        0.09        1.06      0.78 o 
  -7   4  11        0.02       -1.03      1.38 o 
  -6   4  11       13.43       13.00      1.16 o 
  -5   4  11      163.44      171.42      4.47 o 
  -4   4  11       44.48       48.76      1.82 o 
  -3   4  11       14.77       12.47      1.32 o 
  -2   4  11        5.74        5.74      0.74 o 
  -1   4  11       45.80       41.58      2.34 o 
   0   4  11        5.59        5.63      1.05 o 
   1   4  11        0.29       -0.32      0.97 o 
   2   4  11        0.67       -0.89      0.95 o 
   3   4  11        2.19        1.94      0.88 o 
   4   4  11        0.15        1.32      0.72 o 
  -9   5  11        0.20       -0.59      0.85 o 
  -8   5  11       57.69       49.42      1.47 o 
  -7   5  11        8.35       10.62      1.06 o 
  -6   5  11        2.41        2.19      0.97 o 
  -5   5  11        6.85        6.89      1.03 o 
  -4   5  11       61.17       62.90      1.91 o 
  -3   5  11       23.22       25.41      1.54 o 
  -2   5  11       76.48       78.35      3.11 o 
  -1   5  11       13.68       12.30      0.80 o 
   0   5  11        0.57        0.99      0.88 o 
   1   5  11        0.92       -0.71      0.94 o 
   2   5  11       26.20       25.81      0.93 o 
   3   5  11        6.36        8.17      0.88 o 
  -8   6  11        0.00        1.38      0.66 o 
  -7   6  11       20.25       19.21      1.19 o 
  -6   6  11        1.60        2.94      0.85 o 
  -5   6  11       64.27       68.02      1.95 o 
  -4   6  11       26.18       26.04      1.32 o 
  -3   6  11      118.30      128.89      3.80 o 
  -2   6  11       11.19       10.65      1.64 o 
  -1   6  11        3.26        3.83      0.60 o 
   0   6  11       42.36       40.94      1.44 o 
   1   6  11       32.41       30.73      0.99 o 
   2   6  11        2.28        2.65      1.39 o 
   3   6  11        3.57        4.98      0.69 o 
  -7   7  11        2.95        4.51      0.81 o 
  -6   7  11       29.19       27.24      1.22 o 
  -5   7  11       31.07       27.05      1.29 o 
  -4   7  11        0.94        1.00      1.16 o 
  -3   7  11        1.21       -1.25      1.25 o 
  -2   7  11       20.73       18.93      1.25 o 
  -1   7  11       41.75       39.89      3.12 o 
   0   7  11        0.87       -0.90      0.90 o 
   1   7  11        5.76        3.29      0.58 o 
   2   7  11        0.09       -0.23      0.68 o 
  -6   8  11       12.93       13.66      0.88 o 
  -5   8  11       34.72       30.35      1.25 o 
  -4   8  11       31.10       25.17      1.19 o 
  -3   8  11        1.13       -0.31      1.13 o 
  -2   8  11        2.04        3.70      0.78 o 
  -1   8  11        0.20        0.25      0.77 o 
   0   8  11       15.91       18.64      2.01 o 
   1   8  11       34.09       36.89      2.46 o 
  -5   9  11       24.05       23.79      0.97 o 
  -4   9  11        0.06        0.16      1.03 o 
  -3   9  11       47.34       42.38      1.29 o 
  -2   9  11       12.05       14.19      0.91 o 
  -1   9  11        1.90        1.26      0.50 o 
  -8   0  12       42.14       35.75      1.54 o 
  -6   0  12      157.92      151.51      4.28 o 
  -4   0  12       19.49       16.67      1.28 o 
  -2   0  12      115.84      114.47      5.22 o 
   0   0  12      211.38      225.71     15.51 o 
   2   0  12       25.06       23.44      2.10 o 
   4   0  12        2.50        3.98      0.63 o 
  -9   1  12       13.44       11.97      0.91 o 
  -8   1  12        0.03       -0.09      1.19 o 
  -7   1  12        0.71        0.66      1.00 o 
  -6   1  12       10.12       10.77      1.19 o 
  -5   1  12       11.95        8.80      1.03 o 
  -4   1  12        8.70        6.08      1.16 o 
  -3   1  12       79.91       73.95      2.23 o 
  -2   1  12       50.08       52.21      3.54 o 
  -1   1  12       62.83       70.84      3.95 o 
   0   1  12        2.57        1.27      1.41 o 
   1   1  12        0.18        1.15      0.78 o 
   2   1  12      155.10      165.78      8.56 o 
   3   1  12       23.12       28.64      1.38 o 
   4   1  12        0.20       -0.19      0.94 o 
  -9   2  12       23.36       24.07      1.13 o 
  -8   2  12        8.71        7.20      0.97 o 
  -7   2  12        4.69        4.60      1.06 o 
  -6   2  12      242.81      235.02      5.17 o 
  -5   2  12       68.48       76.03      2.26 o 
  -4   2  12       96.46      102.16      3.23 o 
  -3   2  12       68.19       68.31      2.10 o 
  -2   2  12        7.59       12.50      1.46 o 
  -1   2  12       35.37       33.79      1.61 o 
   0   2  12       24.95       23.43     14.24 o 
   1   2  12        1.76        2.44      0.73 o 
   2   2  12      116.27      127.12      5.75 o 
   3   2  12       11.48       11.21      1.07 o 
  -9   3  12        2.59        2.66      0.69 o 
  -8   3  12        0.29        0.47      0.81 o 
  -7   3  12        0.24       -0.81      1.32 o 
  -6   3  12        8.06       10.71      1.10 o 
  -5   3  12       19.34       22.56      1.38 o 
  -4   3  12        0.53       -0.31      1.00 o 
  -3   3  12      146.31      146.80      4.18 o 
  -2   3  12        0.83        2.00      0.91 o 
  -1   3  12        0.14        1.69      0.76 o 
   0   3  12        1.46        1.90      0.68 o 
   1   3  12        0.21        1.57      1.05 o 
   2   3  12       34.98       37.79      1.80 o 
   3   3  12       15.80       21.40      1.16 o 
  -9   4  12        2.12        2.35      0.66 o 
  -8   4  12       22.08       24.54      1.10 o 
  -7   4  12       10.47        9.27      1.00 o 
  -6   4  12       50.55       54.54      1.76 o 
  -5   4  12       84.95       90.58      2.79 o 
  -4   4  12        1.89        0.94      1.03 o 
  -3   4  12       10.96       10.09      1.13 o 
  -2   4  12        0.55        1.21      0.79 o 
  -1   4  12        0.27       -1.60      1.60 o 
   0   4  12       13.53       15.14      0.86 o 
   1   4  12       32.00       33.24      1.30 o 
   2   4  12        8.16        8.59      1.24 o 
   3   4  12        7.98        6.48      0.91 o 
  -8   5  12        0.45        0.47      0.85 o 
  -7   5  12        6.00        6.89      0.88 o 
  -6   5  12        5.86        7.33      0.97 o 
  -5   5  12        4.97        6.14      0.97 o 
  -4   5  12       61.24       56.88      1.91 o 
  -3   5  12       15.95       16.35      1.13 o 
  -2   5  12       22.63       22.72      1.54 o 
  -1   5  12       51.02       49.46      1.23 o 
   0   5  12        7.18        6.90      0.70 o 
   1   5  12       94.19       92.45      1.74 o 
   2   5  12       16.57       13.89      0.67 o 
  -7   6  12       13.68       16.92      0.85 o 
  -6   6  12        3.02        1.19      1.19 o 
  -5   6  12        5.19        3.07      1.00 o 
  -4   6  12       13.64       14.50      1.13 o 
  -3   6  12       10.71       12.65      1.16 o 
  -2   6  12       22.51       26.61      1.43 o 
  -1   6  12        0.23        0.52      0.79 o 
   0   6  12       21.65       24.55      0.89 o 
   1   6  12        0.12       -0.58      1.41 o 
   2   6  12       24.11       24.49      0.70 o 
  -6   7  12       47.20       47.81      1.47 o 
  -5   7  12       30.54       28.93      1.19 o 
  -4   7  12       46.76       40.90      1.38 o 
  -3   7  12        3.97        5.04      0.85 o 
  -2   7  12       19.08       18.36      1.10 o 
  -1   7  12       25.41       25.98      1.58 o 
   0   7  12        8.02        8.04      0.59 o 
   1   7  12        1.36        3.54      0.46 o 
  -5   8  12       22.44       25.89      1.03 o 
  -4   8  12       66.59       66.46      1.85 o 
  -3   8  12       20.94       18.58      1.00 o 
  -2   8  12        0.91        1.03      0.69 o 
  -1   8  12        0.71       -0.11      0.66 o 
  -9   0  13       19.41       25.35      1.03 o 
  -7   0  13        4.72        3.73      0.94 o 
  -5   0  13       37.13       37.34      1.63 o 
  -3   0  13       47.43       42.52      1.69 o 
  -1   0  13       12.61       14.47      1.19 o 
   1   0  13      331.88      357.68     21.88 o 
   3   0  13        4.55        6.70      0.72 o 
  -9   1  13        3.07        4.29      0.66 o 
  -8   1  13       44.27       40.46      1.38 o 
  -7   1  13       18.61       17.86      1.25 o 
  -6   1  13       19.55       21.24      1.41 o 
  -5   1  13        4.14        4.63      1.13 o 
  -4   1  13       59.69       56.09      1.85 o 
  -3   1  13       12.19        8.74      1.07 o 
  -2   1  13        0.07        0.35      0.75 o 
  -1   1  13        5.62        6.44      0.97 o 
   0   1  13        4.45        4.92      0.70 o 
   1   1  13       37.90       45.50      3.40 o 
   2   1  13        0.54       -0.75      0.75 o 
  -8   2  13       10.32       12.22      0.94 o 
  -7   2  13       15.43       10.65      1.10 o 
  -6   2  13       19.75       21.09      1.35 o 
  -5   2  13        6.22        6.92      1.16 o 
  -4   2  13       24.00       22.81      1.41 o 
  -3   2  13       16.25       15.60      1.22 o 
  -2   2  13       84.04       84.70      2.24 o 
  -1   2  13        4.59        7.99      1.00 o 
   0   2  13        0.35        0.37      0.89 o 
   1   2  13        4.68        4.18      0.69 o 
   2   2  13       12.58       14.09      1.25 o 
  -8   3  13        0.97       -0.47      1.03 o 
  -7   3  13       31.63       24.98      1.16 o 
  -6   3  13       42.35       41.86      1.60 o 
  -5   3  13       60.83       54.84      1.82 o 
  -4   3  13      211.96      218.72      4.70 o 
  -3   3  13        4.87        7.83      1.06 o 
  -2   3  13        8.03       11.88      0.85 o 
  -1   3  13       25.45       30.49      2.63 o 
   0   3  13       33.83       30.46      3.68 o 
   1   3  13       17.41       21.13      0.81 o 
   2   3  13        0.10       -0.41      1.06 o 
  -8   4  13       19.12       17.49      0.91 o 
  -7   4  13       58.79       57.93      1.85 o 
  -6   4  13        2.98        4.67      0.81 o 
  -5   4  13        2.02        2.44      0.81 o 
  -4   4  13       32.19       30.91      1.50 o 
  -3   4  13      134.68      127.68      3.55 o 
  -2   4  13        0.19        1.41      0.61 o 
  -1   4  13       69.93       80.90      1.71 o 
   0   4  13       11.92        9.97      0.70 o 
   1   4  13        1.02        0.26      0.75 o 
   2   4  13       19.77       21.09      1.24 o 
  -7   5  13        0.37        1.16      0.59 o 
  -6   5  13        8.53       10.12      0.88 o 
  -5   5  13       17.08       18.61      1.03 o 
  -4   5  13       34.98       41.29      1.47 o 
  -3   5  13        9.93       10.96      1.06 o 
  -2   5  13       11.87       13.49      1.19 o 
  -1   5  13        0.02       -0.78      0.78 o 
   0   5  13        0.30        1.16      1.78 o 
   1   5  13        2.79        3.05      0.61 o 
  -6   6  13        0.06        0.88      0.56 o 
  -5   6  13        1.72        0.75      0.69 o 
  -4   6  13        0.96       -0.22      1.10 o 
  -3   6  13       21.04       19.68      1.07 o 
  -2   6  13        6.03        5.88      0.62 o 
  -1   6  13       67.31       64.61      2.24 o 
   0   6  13        0.10        0.32      0.50 o 
  -5   7  13       24.22       23.95      0.94 o 
  -4   7  13       54.55       50.49      1.60 o 
  -3   7  13        0.25       -0.09      0.91 o 
  -2   7  13        0.80        0.88      0.97 o 
  -1   7  13        5.56        5.31      0.88 o 
  -8   0  14       11.12       11.03      0.85 o 
  -6   0  14       11.51       13.00      1.16 o 
  -4   0  14      156.27      159.26      4.00 o 
  -2   0  14       36.32       42.68      3.59 o 
   0   0  14       76.95       74.31      3.09 o 
  -8   1  14        0.60        0.28      0.94 o 
  -7   1  14        5.72        5.98      0.81 o 
  -6   1  14        0.05        1.75      0.85 o 
  -5   1  14       28.30       32.06      1.47 o 
  -4   1  14       72.43       72.66      2.20 o 
  -3   1  14       13.02        9.40      1.07 o 
  -2   1  14        3.92        5.39      0.77 o 
  -1   1  14       23.84       26.17      1.16 o 
   0   1  14       14.59       14.04      1.05 o 
   1   1  14       23.45       28.03      2.33 o 
  -7   2  14       12.25       10.74      0.91 o 
  -6   2  14       84.73       81.00      2.32 o 
  -5   2  14       40.84       41.33      1.51 o 
  -4   2  14        3.08        0.81      0.97 o 
  -3   2  14       20.41       19.05      1.28 o 
  -2   2  14        0.48        1.22      0.74 o 
  -1   2  14        2.71        1.15      2.19 o 
   0   2  14        4.46        5.40      1.00 o 
   1   2  14        2.85        4.59      0.54 o 
  -7   3  14        2.02        3.57      0.72 o 
  -6   3  14        3.42        3.60      0.81 o 
  -5   3  14       14.75       12.53      1.10 o 
  -4   3  14        1.21        1.00      1.16 o 
  -3   3  14        4.99        5.98      0.88 o 
  -2   3  14       31.54       30.14      2.66 o 
  -1   3  14        0.02        0.61      0.91 o 
   0   3  14       12.43       12.37      0.96 o 
   1   3  14        2.26        1.35      0.45 o 
  -7   4  14        0.20       -0.72      0.75 o 
  -6   4  14       10.34       12.31      0.85 o 
  -5   4  14        0.95        1.50      0.66 o 
  -4   4  14        9.41        9.62      0.91 o 
  -3   4  14        0.02        0.78      1.03 o 
  -2   4  14        4.90        4.98      1.13 o 
  -1   4  14        0.04        0.63      0.66 o 
   0   4  14        1.25        1.94      0.61 o 
  -6   5  14        0.32       -0.13      0.85 o 
  -5   5  14        3.23        3.63      0.66 o 
  -4   5  14        0.70        0.25      0.94 o 
  -3   5  14        0.31        0.41      0.91 o 
  -2   5  14       16.72       15.57      0.69 o 
  -1   5  14        0.05        0.23      0.66 o 
  -4   6  14        2.66        1.88      0.63 o 
  -3   6  14        3.72        5.76      0.69 o 
  -5   0  15       56.03       64.48      1.95 o 
  -3   0  15        0.76        1.25      0.72 o 
  -1   0  15        0.24        0.81      0.54 o 
  -6   1  15       11.32       10.37      0.91 o 
  -5   1  15        3.14        4.67      0.81 o 
  -4   1  15       19.44       21.59      1.10 o 
  -3   1  15        0.07       -0.22      1.03 o 
  -2   1  15        0.05        1.11      0.89 o 
  -1   1  15        0.98        1.75      0.49 o 
  -6   2  15       35.10       30.01      1.10 o 
  -5   2  15        1.11        1.25      0.69 o 
  -4   2  15       14.64       16.45      0.94 o 
  -3   2  15        2.46        0.75      1.00 o 
  -2   2  15        0.96        0.78      0.58 o 
  -1   2  15        0.60        0.08      1.46 o 
  -5   3  15        4.74        5.14      0.66 o 
  -4   3  15        0.76        0.47      0.91 o 
  -3   3  15        3.58        5.04      0.72 o 
  -2   3  15       25.92       27.86      2.40 o 
  -4   4  15        1.15        0.88      0.91 o 
  -3   4  15        8.93        9.93      0.75 o 
                                                 
